# Supplementary material for: Revisiting the genotypes of Theileria equi based on the V4 hypervariable region of the 18S rRNA gene
Source: Front Vet Sci. 2024 Mar 15;11:1303090. doi: 10.3389/fvets.2024.1303090 (PMC10978764; doi:10.3389/fvets.2024.1303090)
Supplement: Supplementary file 2 [file Table_1.XLSX]

## Sheet: EK3B753A016-Alignment-Descripti
Supplementary Table 1. Descriptions of the Theileria equi sequences used in the present study
Description	Scientific Name	Max Score	Total Score	Query Cover	E value	Per. ident	Acc. Len	Accession
Theileria equi isolate VLA15 small subunit ribosomal RNA gene, partial sequence	Theileria equi	383	383	1	3e-102	100	395	MT613677.1
Theileria equi isolate VLA12 small subunit ribosomal RNA gene, partial sequence	Theileria equi	383	383	1	3e-102	100	381	MT613675.1
Theileria equi isolate AHT21 small subunit ribosomal RNA gene, partial sequence	Theileria equi	383	383	1	3e-102	100	383	MT613674.1
Theileria equi isolate Mor44 small subunit ribosomal RNA gene, partial sequence	Theileria equi	383	383	1	3e-102	100	413	MT613672.1
Theileria equi isolate Mor43 small subunit ribosomal RNA gene, partial sequence	Theileria equi	383	383	1	3e-102	100	367	MT613671.1
Theileria equi isolate Mor36 small subunit ribosomal RNA gene, partial sequence	Theileria equi	383	383	1	3e-102	100	384	MT613670.1
Theileria equi isolate Gam57 small subunit ribosomal RNA gene, partial sequence	Theileria equi	383	383	1	3e-102	100	383	MT613665.1
Theileria equi isolate Gam25 small subunit ribosomal RNA gene, partial sequence	Theileria equi	383	383	1	3e-102	100	384	MT613664.1
Theileria equi isolate Gam23 small subunit ribosomal RNA gene, partial sequence	Theileria equi	383	383	1	3e-102	100	384	MT613663.1
Theileria equi strain Clade A isolate 19/00451 small subunit ribosomal RNA gene, partial sequence	Theileria equi	383	383	1	3e-102	100	207	MT563477.1
Theileria equi strain Clade A isolate 18/02447 small subunit ribosomal RNA gene, partial sequence	Theileria equi	383	383	1	3e-102	100	207	MT563476.1
Theileria equi strain Clade A isolate 18/02446 small subunit ribosomal RNA gene, partial sequence	Theileria equi	383	383	1	3e-102	100	207	MT563475.1
Theileria equi strain Clade A isolate 18/02422 small subunit ribosomal RNA gene, partial sequence	Theileria equi	383	383	1	3e-102	100	207	MT563474.1
Theileria equi strain Clade A isolate 18/02418 small subunit ribosomal RNA gene, partial sequence	Theileria equi	383	383	1	3e-102	100	207	MT563472.1
Theileria equi strain Clade A isolate 18/01796 small subunit ribosomal RNA gene, partial sequence	Theileria equi	383	383	1	3e-102	100	207	MT563471.1
Theileria equi strain Clade A isolate 18/01795 small subunit ribosomal RNA gene, partial sequence	Theileria equi	383	383	1	3e-102	100	207	MT563470.1
Theileria equi strain Clade A isolate 18/01785 small subunit ribosomal RNA gene, partial sequence	Theileria equi	383	383	1	3e-102	100	207	MT563468.1
Theileria equi strain Clade A isolate 18/01418 small subunit ribosomal RNA gene, partial sequence	Theileria equi	383	383	1	3e-102	100	207	MT563467.1
Theileria equi strain Clade A isolate 18/01360 small subunit ribosomal RNA gene, partial sequence	Theileria equi	383	383	1	3e-102	100	207	MT563466.1
Theileria equi strain Clade A isolate 18/01341 small subunit ribosomal RNA gene, partial sequence	Theileria equi	383	383	1	3e-102	100	207	MT563465.1
Theileria equi strain Clade A isolate 18/01338 small subunit ribosomal RNA gene, partial sequence	Theileria equi	383	383	1	3e-102	100	207	MT563464.1
Theileria equi strain Clade A isolate 18/01303 small subunit ribosomal RNA gene, partial sequence	Theileria equi	383	383	1	3e-102	100	207	MT563463.1
Theileria equi strain Clade A isolate 18/01298 small subunit ribosomal RNA gene, partial sequence	Theileria equi	383	383	1	3e-102	100	207	MT563462.1
Theileria equi strain Clade A isolate 18/01286 small subunit ribosomal RNA gene, partial sequence	Theileria equi	383	383	1	3e-102	100	207	MT563461.1
Theileria equi strain Clade A isolate 18/01266 small subunit ribosomal RNA gene, partial sequence	Theileria equi	383	383	1	3e-102	100	207	MT563460.1
Theileria equi strain Clade A isolate 18/01133 small subunit ribosomal RNA gene, partial sequence	Theileria equi	383	383	1	3e-102	100	207	MT563459.1
Theileria equi strain Clade A isolate 18/00959 small subunit ribosomal RNA gene, partial sequence	Theileria equi	383	383	1	3e-102	100	207	MT563458.1
Theileria equi isolate Tick Vet CU small subunit ribosomal RNA gene, partial sequence	Theileria equi	383	383	1	3e-102	100	532	MT533884.1
Theileria equi isolate Canine vet cu small subunit ribosomal RNA gene, partial sequence	Theileria equi	383	383	1	3e-102	100	608	MT533857.1
Theileria equi isolate Canine vet cu small subunit ribosomal RNA gene, partial sequence	Theileria equi	383	383	1	3e-102	100	616	MT533854.1
Theileria equi isolate Canine vet cu small subunit ribosomal RNA gene, partial sequence	Theileria equi	383	383	1	3e-102	100	621	MT533853.1
Theileria equi isolate Horse 10 small subunit ribosomal RNA gene, partial sequence	Theileria equi	383	383	1	3e-102	100	1509	MT463613.1
Theileria equi isolate Horse 9 small subunit ribosomal RNA gene, partial sequence	Theileria equi	383	383	1	3e-102	100	1392	MT463612.1
Theileria equi isolate Horse 8 small subunit ribosomal RNA gene, partial sequence	Theileria equi	383	383	1	3e-102	100	1046	MT463611.1
Theileria equi isolate Horse 7 small subunit ribosomal RNA gene, partial sequence	Theileria equi	383	383	1	3e-102	100	1551	MT463610.1
Theileria equi isolate Horse 6 small subunit ribosomal RNA gene, partial sequence	Theileria equi	383	383	1	3e-102	100	1560	MT463609.1
Theileria equi isolate Horse 5 small subunit ribosomal RNA gene, partial sequence	Theileria equi	383	383	1	3e-102	100	1414	MT463608.1
Theileria equi isolate Horse 4 small subunit ribosomal RNA gene, partial sequence	Theileria equi	383	383	1	3e-102	100	1423	MT463607.1
Theileria equi isolate Horse 3 small subunit ribosomal RNA gene, partial sequence	Theileria equi	383	383	1	3e-102	100	1517	MT463606.1
Theileria equi isolate Horse 2 small subunit ribosomal RNA gene, partial sequence	Theileria equi	383	383	1	3e-102	100	1097	MT463605.1
Theileria equi isolate Horse 1 small subunit ribosomal RNA gene, partial sequence	Theileria equi	383	383	1	3e-102	100	1536	MT463604.1
Theileria equi strain Clade A small subunit ribosomal RNA gene, partial sequence	Theileria equi	383	383	1	3e-102	100	207	MN818862.1
Theileria equi isolate H467 small subunit ribosomal RNA gene, partial sequence	Theileria equi	383	383	1	3e-102	100	924	MN625898.1
Theileria equi isolate H49 small subunit ribosomal RNA gene, partial sequence	Theileria equi	383	383	1	3e-102	100	924	MN625897.1
Theileria equi isolate Dia small subunit ribosomal RNA gene, partial sequence	Theileria equi	383	383	1	3e-102	100	1496	MN611352.1
Theileria equi isolate BS small subunit ribosomal RNA gene, partial sequence	Theileria equi	383	383	1	3e-102	100	1468	MN611351.1
Theileria equi isolate dD35 small subunit ribosomal RNA gene, partial sequence	Theileria equi	383	383	1	3e-102	100	1105	MN611346.1
Theileria equi isolate dE2 small subunit ribosomal RNA gene, partial sequence	Theileria equi	383	383	1	3e-102	100	1481	MN611344.1
Theileria equi isolate dE19 small subunit ribosomal RNA gene, partial sequence	Theileria equi	383	383	1	3e-102	100	1497	MN611343.1
Theileria equi isolate dE37 small subunit ribosomal RNA gene, partial sequence	Theileria equi	383	383	1	3e-102	100	1453	MN611342.1
Theileria equi isolate dF8 small subunit ribosomal RNA gene, partial sequence	Theileria equi	383	383	1	3e-102	100	1464	MN611341.1
Theileria equi isolate dF12 small subunit ribosomal RNA gene, partial sequence	Theileria equi	383	383	1	3e-102	100	1420	MN611340.1
Theileria equi isolate dF16 small subunit ribosomal RNA gene, partial sequence	Theileria equi	383	383	1	3e-102	100	1348	MN611337.1
Theileria equi isolate dI12 small subunit ribosomal RNA gene, partial sequence	Theileria equi	383	383	1	3e-102	100	1505	MN611334.1
Theileria equi isolate dK4 small subunit ribosomal RNA gene, partial sequence	Theileria equi	383	383	1	3e-102	100	1505	MN611332.1
Theileria equi isolate dR9 small subunit ribosomal RNA gene, partial sequence	Theileria equi	383	383	1	3e-102	100	1473	MN611318.1
Theileria equi isolate B45 18S ribosomal RNA gene, partial sequence	Theileria equi	383	383	1	3e-102	100	569	MK732476.1
Theileria equi isolate Kar small subunit ribosomal RNA gene, partial sequence	Theileria equi	383	383	1	3e-102	100	1435	MK392060.1
Theileria equi isolate aF12 small subunit ribosomal RNA gene, partial sequence	Theileria equi	383	383	1	3e-102	100	1229	MK392057.1
Theileria equi isolate dI30 small subunit ribosomal RNA gene, partial sequence	Theileria equi	383	383	1	3e-102	100	1488	MK392055.1
Theileria equi isolate Mish small subunit ribosomal RNA gene, partial sequence	Theileria equi	383	383	1	3e-102	100	1490	MK392053.1
Theileria equi isolate Gau small subunit ribosomal RNA gene, partial sequence	Theileria equi	383	383	1	3e-102	100	1479	MK392052.1
Theileria equi isolate Sma small subunit ribosomal RNA gene, partial sequence	Theileria equi	383	383	1	3e-102	100	1470	MK392051.1
Theileria equi isolate 52b small subunit ribosomal RNA gene, partial sequence	Theileria equi	383	383	1	3e-102	100	1500	MK392050.1
Theileria equi voucher ADN A379 18S ribosomal RNA gene, partial sequence	Theileria equi	383	383	1	3e-102	100	470	MH939141.1
Theileria equi voucher ADN A330 18S ribosomal RNA gene, partial sequence	Theileria equi	383	383	1	3e-102	100	470	MH939140.1
Theileria equi voucher As9/11/Af8 small subunit ribosomal RNA gene, partial sequence	Theileria equi	383	383	1	3e-102	100	1375	MK063830.1
Theileria equi strain Fars 97 small subunit ribosomal RNA gene, partial sequence	Theileria equi	383	383	1	3e-102	100	1665	MK615933.1
Theileria equi isolate z127 small subunit ribosomal RNA gene, partial sequence	Theileria equi	383	383	1	3e-102	100	463	MK587703.1
Theileria equi KSA_D_Th1 gene for 18S ribosomal RNA, partial sequence	Theileria equi	383	383	1	3e-102	100	1462	LC431545.1
Theileria equi isolate 5C 18S ribosomal RNA gene, partial sequence	Theileria equi	383	383	1	3e-102	100	785	MH100725.1
Theileria equi voucher Br/Cul small subunit ribosomal RNA gene, partial sequence	Theileria equi	383	383	1	3e-102	100	1512	MK063843.1
Theileria equi voucher I30 small subunit ribosomal RNA gene, partial sequence	Theileria equi	383	383	1	3e-102	100	1512	MK063842.1
Theileria equi isolate ADA61 18S ribosomal RNA gene, partial sequence	Theileria equi	383	383	1	3e-102	100	1567	MG569905.1
Theileria equi isolate TOK1 18S ribosomal RNA gene, partial sequence	Theileria equi	383	383	1	3e-102	100	1580	MG569904.1
Theileria equi isolate BR_S5 18S ribosomal RNA gene, partial sequence	Theileria equi	383	383	1	3e-102	100	1407	MG052917.1
Theileria equi isolate BR_S4 18S ribosomal RNA gene, partial sequence	Theileria equi	383	383	1	3e-102	100	1405	MG052916.1
Theileria equi isolate BR_S2 18S ribosomal RNA gene, partial sequence	Theileria equi	383	383	1	3e-102	100	1417	MG052914.1
Theileria equi isolate BR_SE4 18S ribosomal RNA gene, partial sequence	Theileria equi	383	383	1	3e-102	100	1424	MG052911.1
Theileria equi isolate BR_MW3 18S ribosomal RNA gene, partial sequence	Theileria equi	383	383	1	3e-102	100	1453	MG052905.1
Theileria equi isolate BR_MW2 18S ribosomal RNA gene, partial sequence	Theileria equi	383	383	1	3e-102	100	1462	MG052904.1
Theileria equi isolate BR_NE1 18S ribosomal RNA gene, partial sequence	Theileria equi	383	383	1	3e-102	100	1563	MG052898.1
Theileria equi voucher corcv80 18S ribosomal RNA gene, partial sequence	Theileria equi	383	383	1	3e-102	100	857	MF510478.1
Theileria sp. strain Equi-T1 small subunit ribosomal RNA gene, partial sequence	Theileria equi	383	383	1	3e-102	100	971	MH368337.1
Theileria sp. strain Equi-SH3 small subunit ribosomal RNA gene, partial sequence	Theileria equi	383	383	1	3e-102	100	975	MH368333.1
Theileria equi isolate H16 18S ribosomal RNA gene, partial sequence	Theileria equi	383	383	1	3e-102	100	1748	KY111762.2
Theileria equi isolate H12 18S ribosomal RNA gene, partial sequence	Theileria equi	383	383	1	3e-102	100	1748	KY111761.2
Theileria equi isolate RUS/Alt-h7 small subunit ribosomal RNA gene, partial sequence	Theileria equi	383	383	1	3e-102	100	329	MG551918.1
Theileria equi clone Jaboticabal 18S ribosomal RNA gene, partial sequence	Theileria equi	383	383	1	3e-102	100	1512	KY952237.1
Theileria equi clone 40 18S ribosomal RNA gene, partial sequence	Theileria equi	383	383	1	3e-102	100	1567	KY952230.1
Theileria equi clone 85 18S ribosomal RNA gene, partial sequence	Theileria equi	383	383	1	3e-102	100	1559	KY952229.1
Theileria equi clone 91 18S ribosomal RNA gene, partial sequence	Theileria equi	383	383	1	3e-102	100	1559	KY952228.1
Theileria equi clone 44 18S ribosomal RNA gene, partial sequence	Theileria equi	383	383	1	3e-102	100	1560	KY952227.1
Theileria equi strain RJ14 18S ribosomal RNA gene, partial sequence	Theileria equi	383	383	1	3e-102	100	1590	KX722521.1
Theileria equi strain RJ12 18S ribosomal RNA gene, partial sequence	Theileria equi	383	383	1	3e-102	100	1590	KX722519.1
Theileria equi clone 29 18S ribosomal RNA gene, partial sequence	Theileria equi	383	383	1	3e-102	100	1516	KY464036.1
Theileria equi clone 28 18S ribosomal RNA gene, partial sequence	Theileria equi	383	383	1	3e-102	100	1527	KY464035.1
Theileria equi clone 16 18S ribosomal RNA gene, partial sequence	Theileria equi	383	383	1	3e-102	100	1516	KY464029.1
Theileria equi clone 3 18S ribosomal RNA gene, partial sequence	Theileria equi	383	383	1	3e-102	100	1530	KY464020.1
Theileria equi clone 2 18S ribosomal RNA gene, partial sequence	Theileria equi	383	383	1	3e-102	100	1547	KY464019.1
Theileria equi isolate 156N 18S ribosomal RNA gene, partial sequence	Theileria equi	383	383	1	3e-102	100	1592	KX227640.1
Theileria equi isolate B1 18S ribosomal RNA gene, partial sequence	Theileria equi	383	383	1	3e-102	100	1527	KX227638.1
Theileria equi isolate E37C 18S ribosomal RNA gene, partial sequence	Theileria equi	383	383	1	3e-102	100	1528	KX227626.1
Theileria equi isolate 5512N 18S ribosomal RNA gene, partial sequence	Theileria equi	383	383	1	3e-102	100	1467	KX227625.1
Theileria equi isolate 20J 18S ribosomal RNA gene, partial sequence	Theileria equi	383	383	1	3e-102	100	1528	KX227621.1
Theileria equi isolate 9C 18S ribosomal RNA gene, partial sequence	Theileria equi	383	383	1	3e-102	100	1528	KX227620.1
Theileria equi isolate Ho-79 18S ribosomal RNA gene, partial sequence	Theileria equi	383	383	1	3e-102	100	1589	KU672386.1
Theileria equi clone 43 18S ribosomal RNA gene, partial sequence	Theileria equi	383	383	1	3e-102	100	1570	KU240072.1
Theileria equi clone 20 18S ribosomal RNA gene, partial sequence	Theileria equi	383	383	1	3e-102	100	1547	KU240068.1
Theileria equi clone 02 18S ribosomal RNA gene, partial sequence	Theileria equi	383	383	1	3e-102	100	1561	KU240064.1
Babesia equi isolate JFRPS3 18S ribosomal RNA gene, partial sequence	Theileria equi	383	383	1	3e-102	100	472	KT004408.1
Babesia equi isolate JFRPS2 18S ribosomal RNA gene, partial sequence	Theileria equi	383	383	1	3e-102	100	375	KT004407.1
Babesia equi isolate ABD#16 18S ribosomal RNA gene, partial sequence	Theileria equi	383	383	1	3e-102	100	756	KJ801931.1
Babesia equi isolate ABD#62 18S ribosomal RNA gene, partial sequence	Theileria equi	383	383	1	3e-102	100	756	KJ801933.1
Babesia equi isolate ABD#23 18S ribosomal RNA gene, partial sequence	Theileria equi	383	383	1	3e-102	100	756	KJ801934.1
Babesia equi isolate ABD#30 18S ribosomal RNA gene, partial sequence	Theileria equi	383	383	1	3e-102	100	756	KJ801935.1
Babesia equi isolate ABD#13 18S ribosomal RNA gene, partial sequence	Theileria equi	383	383	1	3e-102	100	756	KJ801925.1
Babesia equi isolate ABD#95 18S ribosomal RNA gene, partial sequence	Theileria equi	383	383	1	3e-102	100	756	KJ801927.1
Babesia equi isolate ABD#54 18S ribosomal RNA gene, partial sequence	Theileria equi	383	383	1	3e-102	100	756	KJ801936.1
Babesia equi isolate ABD#102 18S ribosomal RNA gene, partial sequence	Theileria equi	383	383	1	3e-102	100	756	KJ801922.1
Babesia equi isolate ABD#40 18S ribosomal RNA gene, partial sequence	Theileria equi	383	383	1	3e-102	100	756	KJ801923.1
Babesia equi isolate ABD#88 18S ribosomal RNA gene, partial sequence	Theileria equi	383	383	1	3e-102	100	756	KJ801924.1
Babesia equi isolate ABD#114 18S ribosomal RNA gene, partial sequence	Theileria equi	383	383	1	3e-102	100	756	KJ801926.1
Babesia equi isolate ABD#56 18S ribosomal RNA gene, partial sequence	Theileria equi	383	383	1	3e-102	100	756	KJ801929.1
Babesia equi isolate ABD#31 18S ribosomal RNA gene, partial sequence	Theileria equi	383	383	1	3e-102	100	756	KJ801930.1
Babesia equi isolate ABD#82 18S ribosomal RNA gene, partial sequence	Theileria equi	383	383	1	3e-102	100	756	KJ801932.1
Babesia equi isolate ABD#81 18S ribosomal RNA gene, partial sequence	Theileria equi	383	383	1	3e-102	100	756	KJ801937.1
Babesia equi isolate JJ42 18S ribosomal RNA gene, partial sequence	Theileria equi	383	383	1	3e-102	100	1518	KM819520.1
Theileria equi isolate RJ2 18S ribosomal RNA gene, partial sequence	Theileria equi	383	383	1	3e-102	100	1498	KJ573370.1
Theileria equi genotype A 18S ribosomal RNA gene, partial sequence	Theileria equi	383	383	1	3e-102	100	433	KC465785.1
Theileria equi isolate Te0022_CA 18S ribosomal RNA gene, partial sequence	Theileria equi	383	383	1	3e-102	100	1591	JX177673.1
Theileria equi isolate Te0001_FL 18S ribosomal RNA gene, partial sequence	Theileria equi	383	383	1	3e-102	100	1591	JX177672.1
Theileria equi isolate Te0002_TX 18S ribosomal RNA gene, partial sequence	Theileria equi	383	383	1	3e-102	100	1591	JX177671.1
Theileria equi isolate Te0004_TX 18S ribosomal RNA gene, partial sequence	Theileria equi	383	383	1	3e-102	100	1591	JX177670.1
Babesia equi strain WA chromosome 1, complete sequence	Theileria equi strain WA	383	383	1	3e-102	100	3677484	CP001669.1
Theileria equi isolate GNR98 small subunit ribosomal RNA gene, partial sequence	Theileria equi	383	383	1	3e-102	100	530	MT767168.1
Theileria equi isolate GNR97 small subunit ribosomal RNA gene, partial sequence	Theileria equi	383	383	1	3e-102	100	530	MT767167.1
Theileria equi isolate GNR81 small subunit ribosomal RNA gene, partial sequence	Theileria equi	383	383	1	3e-102	100	530	MT767157.1
Theileria equi isolate GNR78 small subunit ribosomal RNA gene, partial sequence	Theileria equi	383	383	1	3e-102	100	530	MT767155.1
Theileria equi isolate GNR68 small subunit ribosomal RNA gene, partial sequence	Theileria equi	383	383	1	3e-102	100	530	MT767151.1
Theileria equi isolate GNR63 small subunit ribosomal RNA gene, partial sequence	Theileria equi	383	383	1	3e-102	100	530	MT767149.1
Theileria equi isolate GNR31 small subunit ribosomal RNA gene, partial sequence	Theileria equi	383	383	1	3e-102	100	530	MT767142.1
Theileria equi isolate GNR15 small subunit ribosomal RNA gene, partial sequence	Theileria equi	383	383	1	3e-102	100	530	MT767140.1
Theileria equi isolate Tick Vet CU small subunit ribosomal RNA gene, partial sequence	Theileria equi	383	383	1	3e-102	100	558	MW237711.1
Theileria equi isolate Canine vet cu small subunit ribosomal RNA gene, partial sequence	Theileria equi	383	383	1	3e-102	100	555	MW237710.1
Theileria equi voucher Sud19-642 small subunit ribosomal RNA gene, partial sequence	Theileria equi	383	383	1	3e-102	100	339	MW131363.1
Theileria equi voucher KD/271 small subunit ribosomal RNA gene, partial sequence	Theileria equi	383	383	1	3e-102	100	348	MN384244.1
Theileria equi isolate K1 18S ribosomal RNA gene, partial sequence	Theileria equi	383	383	1	3e-102	100	372	GU146062.1
Theileria equi isolate LFEQ23_A 18S ribosomal RNA gene, partial sequence	Theileria equi	383	383	1	3e-102	100	1532	EU888906.1
Babesia equi isolate Spain-2 from horse 18S ribosomal RNA gene, partial sequence	Theileria equi	383	383	1	3e-102	100	1739	AY150063.2
Theileria equi voucher FC-6_165 small subunit ribosomal RNA gene, partial sequence	Theileria equi	379	379	1	4e-101	99.52	344	MN384243.1
Theileria equi strain Clade A isolate 18/02420 small subunit ribosomal RNA gene, partial sequence	Theileria equi	377	377	1	2e-100	99.52	207	MT563473.1
Theileria equi strain Clade A isolate 18/01790 small subunit ribosomal RNA gene, partial sequence	Theileria equi	377	377	1	2e-100	99.52	207	MT563469.1
Theileria equi isolate z123 small subunit ribosomal RNA gene, partial sequence	Theileria equi	377	377	1	2e-100	99.52	463	MK587701.1
Theileria equi isolate BR_NE5 18S ribosomal RNA gene, partial sequence	Theileria equi	377	377	1	2e-100	99.52	1562	MG052902.1
Theileria equi voucher corcv30 18S ribosomal RNA gene, partial sequence	Theileria equi	377	377	1	2e-100	99.52	857	MF510479.1
Theileria equi clone 119 18S ribosomal RNA gene, partial sequence	Theileria equi	377	377	1	2e-100	99.52	1589	KY952226.1
Theileria equi strain RJ13 18S ribosomal RNA gene, partial sequence	Theileria equi	377	377	1	2e-100	99.52	1590	KX722520.1
Theileria equi clone 9 18S ribosomal RNA gene, partial sequence	Theileria equi	377	377	1	2e-100	99.52	1516	KY464024.1
Theileria equi clone 7 18S ribosomal RNA gene, partial sequence	Theileria equi	377	377	1	2e-100	99.52	1527	KY464023.1
Theileria equi isolate 070228-03_H01_7-F2 18S ribosomal RNA gene, partial sequence	Theileria equi	377	377	1	2e-100	99.52	661	KY053284.1
Theileria equi isolate 070228-03_C01_3-F2 18S ribosomal RNA gene, partial sequence	Theileria equi	377	377	1	2e-100	99.52	665	KY053283.1
Theileria equi isolate 070228-06_G05_2-F2 18S ribosomal RNA gene, partial sequence	Theileria equi	377	377	1	2e-100	99.52	399	KY053282.1
Theileria equi isolate O2S 18S ribosomal RNA gene, partial sequence	Theileria equi	377	377	1	2e-100	99.52	1528	KX227629.1
Theileria equi isolate 101J 18S ribosomal RNA gene, partial sequence	Theileria equi	377	377	1	2e-100	99.52	1530	KX227623.1
Theileria equi clone 22 18S ribosomal RNA gene, partial sequence	Theileria equi	377	377	1	2e-100	99.52	1565	KU240069.1
Theileria equi voucher TJ-14 small subunit ribosomal RNA gene, partial sequence	Theileria equi	377	377	1	2e-100	99.52	1171	MZ317607.1
Theileria equi clone 280/3 small subunit ribosomal RNA gene, partial sequence	Theileria equi	377	377	1	2e-100	99.52	1585	MT903278.1
Theileria equi clone 280/4 small subunit ribosomal RNA gene, partial sequence	Theileria equi	377	377	1	2e-100	99.52	1585	MT903277.1
Theileria equi clone 280/2 small subunit ribosomal RNA gene, partial sequence	Theileria equi	377	377	1	2e-100	99.52	1585	MT903276.1
Theileria equi voucher KD/274 small subunit ribosomal RNA gene, partial sequence	Theileria equi	377	377	1	2e-100	99.52	340	MN384245.1
Theileria equi voucher Paulila288 small subunit ribosomal RNA gene, partial sequence	Theileria equi	377	377	1	2e-100	99.52	359	MN384242.1
Theileria equi voucher Sadiya103 small subunit ribosomal RNA gene, partial sequence	Theileria equi	377	377	1	2e-100	99.52	354	MN384241.1
Theileria equi genotype A1_RBEQ178 18S ribosomal RNA gene, partial sequence	Theileria equi	377	377	1	2e-100	99.52	1519	EU642508.1
Theileria equi 18S ribosomal RNA gene, partial sequence	Theileria equi	377	377	1	2e-100	99.52	575	FJ209021.1
B.equi gene encoding 18S ribosomal RNA	Theileria equi	377	377	1	2e-100	99.52	1748	Z15105.1
Theileria equi clone 04 18S ribosomal RNA gene, partial sequence	Theileria equi	375	375	1	5e-100	99.52	1513	KU240065.1
Theileria equi strain RJ10 18S ribosomal RNA gene, partial sequence	Theileria equi	372	372	1	7e-99	99.03	1589	KX722517.1
Theileria equi clone 12 18S ribosomal RNA gene, partial sequence	Theileria equi	372	372	1	7e-99	99.03	1518	KY464026.1
Babesia equi gene for 18S ribosomal RNA, partial sequence, host: Equus caballus A129 (age 4, mare)	Theileria equi	372	372	1	7e-99	99.03	910	AB733373.2
Babesia equi gene for 18S ribosomal RNA, partial sequence, host: Equus caballus T8 (age 6, mare)	Theileria equi	372	372	1	7e-99	99.03	910	AB733374.2
Theileria equi voucher Pegas294 small subunit ribosomal RNA gene, partial sequence	Theileria equi	372	372	1	7e-99	99.03	417	MN384248.1
Theileria equi voucher Cata293 small subunit ribosomal RNA gene, partial sequence	Theileria equi	372	372	1	7e-99	99.03	417	MN384247.1
Babesia equi isolate Spain-1 from horse 18S ribosomal RNA gene, partial sequence	Theileria equi	372	372	1	7e-99	99.03	1739	AY150062.2
Babesia equi from dog 18S ribosomal RNA gene, partial sequence	Theileria equi	372	372	1	7e-99	99.03	1739	AY150064.2
Theileria equi isolate RUS/Irk-h80 small subunit ribosomal RNA gene, partial sequence	Theileria equi	361	361	1	2e-95	98.07	409	MG551921.1
Theileria equi isolate RJ19 18S ribosomal RNA gene, partial sequence	Theileria equi	359	359	1	6e-95	98.07	1460	KJ573373.2
Theileria equi isolate JL05 small subunit ribosomal RNA gene, partial sequence	Theileria equi	355	355	1	7e-94	97.58	1454	MT093496.1
Theileria equi isolate RUS/Irk-h76 small subunit ribosomal RNA gene, partial sequence	Theileria equi	355	355	1	7e-94	97.58	409	MG551920.1
Theileria equi isolate RUS/Alt-h1 small subunit ribosomal RNA gene, partial sequence	Theileria equi	355	355	1	7e-94	97.58	335	MG551917.1
Theileria equi voucher TE/18s/GUJ 18S ribosomal RNA gene, partial sequence	Theileria equi	355	355	1	7e-94	97.58	1589	KP995259.1
Theileria equi voucher K-11 small subunit ribosomal RNA gene, partial sequence	Theileria equi	355	355	1	7e-94	97.58	1171	MZ317611.1
Theileria equi voucher GK-25 small subunit ribosomal RNA gene, partial sequence	Theileria equi	355	355	1	7e-94	97.58	1171	MZ317610.1
Theileria equi voucher G22-1 small subunit ribosomal RNA gene, partial sequence	Theileria equi	355	355	1	7e-94	97.58	1171	MZ317609.1
Theileria equi voucher TA-10 small subunit ribosomal RNA gene, partial sequence	Theileria equi	355	355	1	7e-94	97.58	1171	MZ317606.1
Theileria equi voucher N11-1 small subunit ribosomal RNA gene, partial sequence	Theileria equi	355	355	1	7e-94	97.58	1171	MZ317603.1
Theileria equi clone 6 18S ribosomal RNA gene, partial sequence	Theileria equi	350	350	1	3e-92	97.1	1566	KY464022.1
Theileria equi voucher N8-1 small subunit ribosomal RNA gene, partial sequence	Theileria equi	350	350	1	3e-92	97.1	1171	MZ317613.1
Theileria equi voucher N-2 small subunit ribosomal RNA gene, partial sequence	Theileria equi	350	350	1	3e-92	97.1	1171	MZ317612.1
Theileria equi voucher N24-1 small subunit ribosomal RNA gene, partial sequence	Theileria equi	350	350	1	3e-92	97.1	1171	MZ317605.1
Theileria equi voucher N16-1 small subunit ribosomal RNA gene, partial sequence	Theileria equi	350	350	1	3e-92	97.1	1165	MZ317604.1
Theileria equi isolate RBEQ63_A 18S ribosomal RNA gene, partial sequence	Theileria equi	350	350	1	3e-92	97.1	1567	EU888902.1
Theileria equi voucher CM-12 small subunit ribosomal RNA gene, partial sequence	Theileria equi	339	339	1	7e-89	96.14	1171	MZ317608.1
Theileria equi strain CA1 small subunit ribosomal RNA gene, partial sequence	Theileria equi	307	307	1	2e-79	93.33	1627	MW872317.1
Theileria equi isolate dA11 small subunit ribosomal RNA gene, partial sequence	Theileria equi	268	268	1	1e-67	90.43	1493	MN611348.1
Theileria equi isolate dM10 small subunit ribosomal RNA gene, partial sequence	Theileria equi	268	268	1	1e-67	90.43	1423	MN611323.1
Theileria equi isolate dM30 small subunit ribosomal RNA gene, partial sequence	Theileria equi	268	268	1	1e-67	90.43	1480	MN611321.1
Theileria equi isolate BR_S3 18S ribosomal RNA gene, partial sequence	Theileria equi	268	268	1	1e-67	90.43	1404	MG052915.1
Theileria equi isolate BR_S1 18S ribosomal RNA gene, partial sequence	Theileria equi	268	268	1	1e-67	90.43	1461	MG052913.1
Theileria equi isolate BR_SE5 18S ribosomal RNA gene, partial sequence	Theileria equi	268	268	1	1e-67	90.43	1431	MG052912.1
Theileria equi isolate BR_SE3 18S ribosomal RNA gene, partial sequence	Theileria equi	268	268	1	1e-67	90.43	1405	MG052910.1
Theileria equi isolate BR_SE2 18S ribosomal RNA gene, partial sequence	Theileria equi	268	268	1	1e-67	90.43	1409	MG052909.1
Theileria equi isolate BR_SE1 18S ribosomal RNA gene, partial sequence	Theileria equi	268	268	1	1e-67	90.43	1449	MG052908.1
Theileria equi isolate BR_MW5 18S ribosomal RNA gene, partial sequence	Theileria equi	268	268	1	1e-67	90.43	1418	MG052907.1
Theileria equi isolate BR_MW4 18S ribosomal RNA gene, partial sequence	Theileria equi	268	268	1	1e-67	90.43	1421	MG052906.1
Theileria equi isolate BR_MW1 18S ribosomal RNA gene, partial sequence	Theileria equi	268	268	1	1e-67	90.43	1449	MG052903.1
Theileria equi isolate BR_NE4 18S ribosomal RNA gene, partial sequence	Theileria equi	268	268	1	1e-67	90.43	1555	MG052901.1
Theileria equi isolate BR_NE3 18S ribosomal RNA gene, partial sequence	Theileria equi	268	268	1	1e-67	90.43	1559	MG052900.1
Theileria equi isolate BR_NE2 18S ribosomal RNA gene, partial sequence	Theileria equi	268	268	1	1e-67	90.43	1558	MG052899.1
Theileria equi isolate BR_N3 18S ribosomal RNA gene, partial sequence	Theileria equi	268	268	1	1e-67	90.43	1460	MG052897.1
Theileria equi isolate BR_N2 18S ribosomal RNA gene, partial sequence	Theileria equi	268	268	1	1e-67	90.43	1464	MG052896.1
Theileria equi isolate BR_N1 18S ribosomal RNA gene, partial sequence	Theileria equi	268	268	1	1e-67	90.43	1418	MG052895.1
Theileria equi clone c12 18S ribosomal RNA gene, partial sequence	Theileria equi	268	268	1	1e-67	90.43	1436	MH651218.1
Theileria equi clone c13 18S ribosomal RNA gene, partial sequence	Theileria equi	268	268	1	1e-67	90.43	1434	MH651215.1
Theileria equi clone c1 18S ribosomal RNA gene, partial sequence	Theileria equi	268	268	1	1e-67	90.43	1422	MH651214.1
Theileria equi isolate Cattle6 18S ribosomal RNA gene, partial sequence	Theileria equi	268	268	1	1e-67	90.43	940	MH319801.1
Theileria equi isolate H01 18S ribosomal RNA gene, partial sequence	Theileria equi	268	268	1	1e-67	90.43	1744	KY111760.2
Theileria equi clone 139 18S ribosomal RNA gene, partial sequence	Theileria equi	268	268	1	1e-67	90.43	1480	KY952232.1
Theileria equi clone 148 18S ribosomal RNA gene, partial sequence	Theileria equi	268	268	1	1e-67	90.43	1514	KY952231.1
Theileria equi strain RJ18 18S ribosomal RNA gene, partial sequence	Theileria equi	268	268	1	1e-67	90.43	1500	KX722525.1
Theileria equi strain RJ3 18S ribosomal RNA gene, partial sequence	Theileria equi	268	268	1	1e-67	90.43	1366	KX722524.1
Theileria equi strain RJ16 18S ribosomal RNA gene, partial sequence	Theileria equi	268	268	1	1e-67	90.43	1585	KX722522.1
Theileria equi strain RJ11 18S ribosomal RNA gene, partial sequence	Theileria equi	268	268	1	1e-67	90.43	1585	KX722518.1
Theileria equi strain RJ9 18S ribosomal RNA gene, partial sequence	Theileria equi	268	268	1	1e-67	90.43	1585	KX722516.1
Theileria equi strain RJ8 18S ribosomal RNA gene, partial sequence	Theileria equi	268	268	1	1e-67	90.43	1585	KX722515.1
Theileria equi strain RJ7 18S ribosomal RNA gene, partial sequence	Theileria equi	268	268	1	1e-67	90.43	1585	KX722514.1
Theileria equi strain RJ5 18S ribosomal RNA gene, partial sequence	Theileria equi	268	268	1	1e-67	90.43	1586	KX722512.1
Theileria equi strain RJ1 18S ribosomal RNA gene, partial sequence	Theileria equi	268	268	1	1e-67	90.43	1586	KX722511.1
Theileria equi clone 21 18S ribosomal RNA gene, partial sequence	Theileria equi	268	268	1	1e-67	90.43	1528	KY464034.1
Theileria equi clone 20 18S ribosomal RNA gene, partial sequence	Theileria equi	268	268	1	1e-67	90.43	1527	KY464033.1
Theileria equi clone 19 18S ribosomal RNA gene, partial sequence	Theileria equi	268	268	1	1e-67	90.43	1529	KY464032.1
Theileria equi clone 18 18S ribosomal RNA gene, partial sequence	Theileria equi	268	268	1	1e-67	90.43	1525	KY464031.1
Theileria equi clone 17 18S ribosomal RNA gene, partial sequence	Theileria equi	268	268	1	1e-67	90.43	1540	KY464030.1
Theileria equi clone 13 18S ribosomal RNA gene, partial sequence	Theileria equi	268	268	1	1e-67	90.43	1526	KY464027.1
Theileria equi isolate Thequ104 18S ribosomal RNA gene, partial sequence	Theileria equi	268	268	1	1e-67	90.43	573	KX375829.1
Theileria equi isolate A11N 18S ribosomal RNA gene, partial sequence	Theileria equi	268	268	1	1e-67	90.43	1523	KX227641.1
Theileria equi isolate O5S 18S ribosomal RNA gene, partial sequence	Theileria equi	268	268	1	1e-67	90.43	1526	KX227630.1
Theileria equi isolate 459N 18S ribosomal RNA gene, partial sequence	Theileria equi	268	268	1	1e-67	90.43	1550	KX227619.1
Theileria equi isolate RJ20 18S ribosomal RNA gene, partial sequence	Theileria equi	268	268	1	1e-67	90.43	1385	KJ573374.2
Theileria equi isolate RJ15 18S ribosomal RNA gene, partial sequence	Theileria equi	268	268	1	1e-67	90.43	1475	KJ573372.2
Theileria sp. LSK-2016a isolate Ho304 18S ribosomal RNA gene, partial sequence	Theileria haneyi	268	268	1	1e-67	90.43	1473	KU647706.1
Theileria sp. LSK-2016a isolate Ho-296 18S ribosomal RNA gene, partial sequence	Theileria haneyi	268	268	1	1e-67	90.43	1473	KU647705.1
Theileria sp. LSK-2016a isolate Naranjo 18S ribosomal RNA gene, partial sequence	Theileria haneyi	268	268	1	1e-67	90.43	1473	KU647707.1
Theileria sp. LSK-2016a isolate Shakem 18S ribosomal RNA gene, partial sequence	Theileria haneyi	268	268	1	1e-67	90.43	1473	KU647708.1
Theileria sp. LSK-2016a isolate stray 18S ribosomal RNA gene, partial sequence	Theileria haneyi	268	268	1	1e-67	90.43	1473	KU647709.1
Theileria equi clone 41 18S ribosomal RNA gene, partial sequence	Theileria equi	268	268	1	1e-67	90.43	1557	KU240071.1
Theileria equi clone 35 18S ribosomal RNA gene, partial sequence	Theileria equi	268	268	1	1e-67	90.43	1562	KU240070.1
Theileria equi clone 19 18S ribosomal RNA gene, partial sequence	Theileria equi	268	268	1	1e-67	90.43	1559	KU240067.1
Theileria equi clone 13 18S ribosomal RNA gene, partial sequence	Theileria equi	268	268	1	1e-67	90.43	1571	KU240066.1
Theileria equi isolate RJ4 18S ribosomal RNA gene, partial sequence	Theileria equi	268	268	1	1e-67	90.43	1471	KJ573371.1
Theileria equi genotype C 18S ribosomal RNA gene, partial sequence	Theileria equi	268	268	1	1e-67	90.43	429	JX679180.1
Theileria equi strain EqP-042 18S ribosomal RNA gene, partial sequence	Theileria equi	268	268	1	1e-67	90.43	762	JX049129.1
Theileria equi isolate Ho233 18S ribosomal RNA gene, complete sequence	Theileria equi	268	268	1	1e-67	90.43	1585	JQ390047.1
Theileria equi genotype B_LFEQ164 18S ribosomal RNA gene, partial sequence	Theileria equi	268	268	1	1e-67	90.43	1573	EU642511.1
Theileria equi isolate LFEQ178_C 18S ribosomal RNA gene, partial sequence	Theileria equi	268	268	1	1e-67	90.43	1563	EU888905.1
Theileria equi isolate Gam113 small subunit ribosomal RNA gene, partial sequence	Theileria equi	263	263	1	4e-66	89.95	381	MT613666.1
Theileria equi isolate Gam2 small subunit ribosomal RNA gene, partial sequence	Theileria equi	263	263	1	4e-66	89.95	391	MT613662.1
Theileria equi isolate dA12 small subunit ribosomal RNA gene, partial sequence	Theileria equi	263	263	1	4e-66	89.95	1369	MN611347.1
Theileria equi isolate dT5 small subunit ribosomal RNA gene, partial sequence	Theileria equi	263	263	1	4e-66	90.05	1483	MN611315.1
Theileria equi clone x0 18S ribosomal RNA gene, partial sequence	Theileria equi	263	263	1	4e-66	89.95	1435	MH651216.1
Theileria equi strain RJ6 18S ribosomal RNA gene, partial sequence	Theileria equi	263	263	1	4e-66	89.95	1586	KX722513.1
Theileria equi clone 10 18S ribosomal RNA gene, partial sequence	Theileria equi	263	263	1	4e-66	89.95	1524	KY464025.1
Theileria cf. equi voucher 1-Arewa277 small subunit ribosomal RNA gene, partial sequence	Theileria cf. equi	263	263	1	4e-66	89.95	356	MN384252.1
Theileria cf. equi voucher K/Naso285 small subunit ribosomal RNA gene, partial sequence	Theileria cf. equi	263	263	1	4e-66	89.95	356	MN384251.1
Theileria cf. equi voucher KD/277 small subunit ribosomal RNA gene, partial sequence	Theileria cf. equi	263	263	1	4e-66	89.95	356	MN384249.1
Theileria equi genotype B_LFEQ47 18S ribosomal RNA gene, partial sequence	Theileria equi	263	263	1	4e-66	89.95	1470	EU642510.1
Theileria equi isolate LFEQ189_C 18S ribosomal RNA gene, partial sequence	Theileria equi	263	263	1	4e-66	89.95	1569	EU888903.1
Theileria equi strain RJ17 18S ribosomal RNA gene, partial sequence	Theileria equi	257	257	1	2e-64	89.47	1585	KX722523.1
Theileria sp. LSK-2016a isolate Careto 18S ribosomal RNA gene, partial sequence	Theileria haneyi	257	257	1	2e-64	89.47	1473	KU647704.1
Theileria equi strain Clade D small subunit ribosomal RNA gene, partial sequence	Theileria equi	255	255	1	7e-64	89.05	208	MN818863.1
Theileria equi isolate dD38 small subunit ribosomal RNA gene, partial sequence	Theileria equi	255	255	1	7e-64	89.05	1112	MN611345.1
Theileria equi isolate dI9 small subunit ribosomal RNA gene, partial sequence	Theileria equi	255	255	1	7e-64	89.05	1481	MN611335.1
Theileria equi isolate dL5 small subunit ribosomal RNA gene, partial sequence	Theileria equi	255	255	1	7e-64	89.05	1506	MN611328.1
Theileria equi isolate dL6 small subunit ribosomal RNA gene, partial sequence	Theileria equi	255	255	1	7e-64	89.05	1434	MN611327.1
Theileria equi isolate dL8 small subunit ribosomal RNA gene, partial sequence	Theileria equi	255	255	1	7e-64	89.05	1477	MN611326.1
Theileria equi isolate dL9 small subunit ribosomal RNA gene, partial sequence	Theileria equi	255	255	1	7e-64	89.05	1499	MN611325.1
Theileria equi isolate dM15 small subunit ribosomal RNA gene, partial sequence	Theileria equi	255	255	1	7e-64	89	1464	MN611322.1
Theileria equi isolate dR3 small subunit ribosomal RNA gene, partial sequence	Theileria equi	255	255	1	7e-64	89.05	1376	MN611320.1
Theileria equi isolate dT8 small subunit ribosomal RNA gene, partial sequence	Theileria equi	255	255	1	7e-64	89	1099	MN611313.1
Theileria equi isolate Mal small subunit ribosomal RNA gene, partial sequence	Theileria equi	255	255	1	7e-64	89.05	1058	MK392061.1
Theileria equi isolate bT3 small subunit ribosomal RNA gene, partial sequence	Theileria equi	255	255	1	7e-64	89.05	1454	MK392059.1
Theileria equi isolate TOK11 18S ribosomal RNA gene, partial sequence	Theileria equi	255	255	1	7e-64	89.05	1550	MG569893.1
Theileria equi isolate 347C 18S ribosomal RNA gene, partial sequence	Theileria equi	255	255	1	7e-64	89.05	1535	KX227639.1
Theileria equi isolate 3011C 18S ribosomal RNA gene, partial sequence	Theileria equi	255	255	1	7e-64	89.05	1221	KX227637.1
Theileria equi isolate U4S 18S ribosomal RNA gene, partial sequence	Theileria equi	255	255	1	7e-64	89.05	1529	KX227636.1
Theileria equi isolate PA20 18S ribosomal RNA gene, partial sequence	Theileria equi	255	255	1	7e-64	89.05	1471	KX227633.1
Theileria equi isolate PA13 18S ribosomal RNA gene, partial sequence	Theileria equi	255	255	1	7e-64	89.05	1419	KX227632.1
Theileria equi isolate PA46 18S ribosomal RNA gene, partial sequence	Theileria equi	255	255	1	7e-64	89.05	1453	KX227631.1
Theileria equi isolate 177S 18S ribosomal RNA gene, partial sequence	Theileria equi	255	255	1	7e-64	89.05	1591	KX227624.1
Theileria equi voucher TJ-25 small subunit ribosomal RNA gene, partial sequence	Theileria equi	255	255	1	7e-64	89.05	1173	MZ318531.1
Theileria equi voucher TJ-33 small subunit ribosomal RNA gene, partial sequence	Theileria equi	255	255	1	7e-64	89.05	1172	MZ318528.1
Theileria equi clone 4 18S ribosomal RNA gene, partial sequence	Theileria equi	252	252	1	1e-62	89	1509	KY464021.1
Theileria equi isolate VLA14 small subunit ribosomal RNA gene, partial sequence	Theileria equi	250	250	1	3e-62	88.57	390	MT613676.1
Theileria equi isolate BTN_C_0136 small subunit ribosomal RNA gene, partial sequence	Theileria equi	250	250	1	3e-62	88.57	385	MT613673.1
Theileria equi isolate Mor16 small subunit ribosomal RNA gene, partial sequence	Theileria equi	250	250	1	3e-62	88.57	380	MT613669.1
Theileria equi isolate Mor13 small subunit ribosomal RNA gene, partial sequence	Theileria equi	250	250	1	3e-62	88.57	384	MT613668.1
Theileria equi isolate dA2 small subunit ribosomal RNA gene, partial sequence	Theileria equi	250	250	1	3e-62	88.57	1554	MN611350.1
Theileria equi isolate dI3 small subunit ribosomal RNA gene, partial sequence	Theileria equi	250	250	1	3e-62	88.57	1105	MN611336.1
Theileria equi isolate dK13 small subunit ribosomal RNA gene, partial sequence	Theileria equi	250	250	1	3e-62	88.57	1305	MN611330.1
Theileria equi voucher Do25/26/28/29/34/35/37/39/41/43/44/45/46/48 small subunit ribosomal RNA gene, partial sequence	Theileria equi	250	250	1	3e-62	88.57	1448	MK063829.1
Theileria equi isolate SEL108 18S ribosomal RNA gene, partial sequence	Theileria equi	250	250	1	3e-62	88.57	1557	MG569901.1
Theileria equi isolate SEL12 18S ribosomal RNA gene, partial sequence	Theileria equi	250	250	1	3e-62	88.52	1544	MG569900.1
Theileria equi isolate SEL19 18S ribosomal RNA gene, partial sequence	Theileria equi	250	250	1	3e-62	88.52	1544	MG569899.1
Theileria equi isolate SEL21 18S ribosomal RNA gene, partial sequence	Theileria equi	250	250	1	3e-62	88.52	1544	MG569898.1
Theileria equi isolate SEL28 18S ribosomal RNA gene, partial sequence	Theileria equi	250	250	1	3e-62	88.52	1557	MG569897.1
Theileria equi isolate SEL64 18S ribosomal RNA gene, partial sequence	Theileria equi	250	250	1	3e-62	88.52	1584	MG569895.1
Theileria equi isolate 198 18S ribosomal RNA gene, partial sequence	Theileria equi	250	250	1	3e-62	88.57	961	MH355572.1
Theileria equi isolate 151 18S ribosomal RNA gene, partial sequence	Theileria equi	250	250	1	3e-62	88.57	961	MH355571.1
Theileria equi isolate G6 18S ribosomal RNA gene, partial sequence	Theileria equi	250	250	1	3e-62	88.57	1529	KX227628.1
Theileria equi voucher TJ-34 small subunit ribosomal RNA gene, partial sequence	Theileria equi	250	250	1	3e-62	88.52	1172	MZ318529.1
Theileria equi genotype D 18S ribosomal RNA gene, partial sequence	Theileria equi	250	250	1	3e-62	88.57	434	JX679181.1
Theileria cf. equi voucher MA/KST122 small subunit ribosomal RNA gene, partial sequence	Theileria cf. equi	250	250	1	3e-62	88.57	360	MN384257.1
Theileria cf. equi voucher DanHaja16 small subunit ribosomal RNA gene, partial sequence	Theileria cf. equi	250	250	1	3e-62	88.52	354	MN384254.1
Babesia equi gene for 18S rRNA, partial sequence, isolate: El Obied46	Theileria equi	250	250	1	3e-62	88.57	1541	AB515315.1
Babesia equi gene for 18S rRNA, partial sequence, isolate: Khartoum North15	Theileria equi	250	250	1	3e-62	88.57	1543	AB515312.1
Babesia equi gene for 18S rRNA, partial sequence, isolate: Atbara13	Theileria equi	250	250	1	3e-62	88.57	1509	AB515311.1
Babesia equi gene for 18S rRNA, partial sequence, isolate: Atbara5	Theileria equi	250	250	1	3e-62	88.57	1542	AB515309.1
Babesia equi gene for 18S rRNA, partial sequence, isolate: Atbara2	Theileria equi	250	250	1	3e-62	88.57	1545	AB515308.1
Babesia equi gene for 18S rRNA, partial sequence, isolate: Atbara1	Theileria equi	250	250	1	3e-62	88.57	1545	AB515307.1
Theileria equi isolate MorR1 small subunit ribosomal RNA gene, partial sequence	Theileria equi	244	244	1	2e-60	88.1	383	MT613667.1
Theileria equi strain Clade E isolate 19/00606 small subunit ribosomal RNA gene, partial sequence	Theileria equi	244	244	1	2e-60	88.1	208	MT563526.1
Theileria equi isolate dA8 small subunit ribosomal RNA gene, partial sequence	Theileria equi	244	244	1	2e-60	88.04	1471	MN611349.1
Theileria equi isolate dF13 small subunit ribosomal RNA gene, partial sequence	Theileria equi	244	244	1	2e-60	88.04	1467	MN611339.1
Theileria equi isolate dF14 small subunit ribosomal RNA gene, partial sequence	Theileria equi	244	244	1	2e-60	88.04	1483	MN611338.1
Theileria equi isolate dK1 small subunit ribosomal RNA gene, partial sequence	Theileria equi	244	244	1	2e-60	88.04	1487	MN611333.1
Theileria equi isolate dK10 small subunit ribosomal RNA gene, partial sequence	Theileria equi	244	244	1	2e-60	88.04	1465	MN611331.1
Theileria equi isolate dM3 small subunit ribosomal RNA gene, partial sequence	Theileria equi	244	244	1	2e-60	88.1	1295	MN611324.1
Theileria equi isolate dT1 small subunit ribosomal RNA gene, partial sequence	Theileria equi	244	244	1	2e-60	88.04	1429	MN611317.1
Theileria equi isolate dT4 small subunit ribosomal RNA gene, partial sequence	Theileria equi	244	244	1	2e-60	88.04	1505	MN611316.1
Theileria equi isolate dT7 small subunit ribosomal RNA gene, partial sequence	Theileria equi	244	244	1	2e-60	88.04	1534	MN611314.1
Theileria equi isolate bK10 small subunit ribosomal RNA gene, partial sequence	Theileria equi	244	244	1	2e-60	88.04	1280	MK392058.1
Theileria equi isolate SEL30 18S ribosomal RNA gene, partial sequence	Theileria equi	244	244	1	2e-60	88.04	1583	MG569896.1
Theileria equi isolate SEL96 18S ribosomal RNA gene, partial sequence	Theileria equi	244	244	1	2e-60	88.04	1559	MG569894.1
Theileria equi isolate 225 18S ribosomal RNA gene, partial sequence	Theileria equi	244	244	1	2e-60	88.1	961	MH355573.1
Theileria equi isolate PA21 18S ribosomal RNA gene, partial sequence	Theileria equi	244	244	1	2e-60	88.04	1482	KX227622.1
Theileria equi voucher JL-7 small subunit ribosomal RNA gene, partial sequence	Theileria equi	244	244	1	2e-60	88.1	1171	MZ326993.1
Theileria equi voucher SC-7 small subunit ribosomal RNA gene, partial sequence	Theileria equi	244	244	1	2e-60	88.1	1171	MZ326934.1
Theileria equi voucher SD-26 small subunit ribosomal RNA gene, partial sequence	Theileria equi	244	244	1	2e-60	88.1	1171	MZ326920.1
Theileria equi voucher TQ-1 small subunit ribosomal RNA gene, partial sequence	Theileria equi	244	244	1	2e-60	88.1	1171	MZ326887.1
Theileria equi voucher TQ-8 small subunit ribosomal RNA gene, partial sequence	Theileria equi	244	244	1	2e-60	88.1	1170	MZ326882.1
Theileria equi voucher TQ-12 small subunit ribosomal RNA gene, partial sequence	Theileria equi	244	244	1	2e-60	88.1	1171	MZ326880.1
Theileria equi voucher TJ-30 small subunit ribosomal RNA gene, partial sequence	Theileria equi	244	244	1	2e-60	88.1	1173	MZ318527.1
Theileria cf. equi voucher Miracle81 small subunit ribosomal RNA gene, partial sequence	Theileria cf. equi	244	244	1	2e-60	88.04	347	MN384256.1
Babesia equi gene for 18S rRNA, partial sequence, isolate: Kosti5	Theileria equi	244	244	1	2e-60	88.04	1545	AB515314.1
Babesia equi gene for 18S rRNA, partial sequence, isolate: Omdurman2	Theileria equi	244	244	1	2e-60	88.04	1564	AB515313.1
Theileria equi clone 15 18S ribosomal RNA gene, partial sequence	Theileria equi	241	241	1	2e-59	88.04	1526	KY464028.1
Theileria equi clone Shiqu horse130 small subunit ribosomal RNA gene, partial sequence	Theileria equi	239	239	1	7e-59	87.62	1599	MT645537.1
Theileria equi clone Shiqu horse128 small subunit ribosomal RNA gene, partial sequence	Theileria equi	239	239	1	7e-59	87.62	1597	MT645536.1
Theileria equi clone Shiqu horse120 small subunit ribosomal RNA gene, partial sequence	Theileria equi	239	239	1	7e-59	87.62	1598	MT645535.1
Theileria equi isolate VLA761 small subunit ribosomal RNA gene, partial sequence	Theileria equi	239	239	1	7e-59	87.62	386	MT613681.1
Theileria equi isolate VLA265 small subunit ribosomal RNA gene, partial sequence	Theileria equi	239	239	1	7e-59	87.62	384	MT613679.1
Theileria equi isolate VLA255 small subunit ribosomal RNA gene, partial sequence	Theileria equi	239	239	1	7e-59	87.62	382	MT613678.1
Theileria equi strain Clade E isolate 19/01036 small subunit ribosomal RNA gene, partial sequence	Theileria equi	239	239	1	7e-59	87.62	208	MT563531.1
Theileria equi strain Clade E isolate 19/01035 small subunit ribosomal RNA gene, partial sequence	Theileria equi	239	239	1	7e-59	87.62	208	MT563530.1
Theileria equi strain Clade E isolate 19/00971 small subunit ribosomal RNA gene, partial sequence	Theileria equi	239	239	1	7e-59	87.62	208	MT563529.1
Theileria equi strain Clade E isolate 19/00812 small subunit ribosomal RNA gene, partial sequence	Theileria equi	239	239	1	7e-59	87.62	208	MT563528.1
Theileria equi strain Clade E isolate 19/00452 small subunit ribosomal RNA gene, partial sequence	Theileria equi	239	239	1	7e-59	87.62	208	MT563525.1
Theileria equi strain Clade E isolate 19/00450 small subunit ribosomal RNA gene, partial sequence	Theileria equi	239	239	1	7e-59	87.62	208	MT563524.1
Theileria equi strain Clade E isolate 19/00364 small subunit ribosomal RNA gene, partial sequence	Theileria equi	239	239	1	7e-59	87.62	208	MT563523.1
Theileria equi strain Clade E isolate 19/00362 small subunit ribosomal RNA gene, partial sequence	Theileria equi	239	239	1	7e-59	87.62	208	MT563522.1
Theileria equi strain Clade E isolate 19/00256 small subunit ribosomal RNA gene, partial sequence	Theileria equi	239	239	1	7e-59	87.62	208	MT563521.1
Theileria equi strain Clade E isolate 19/00214 small subunit ribosomal RNA gene, partial sequence	Theileria equi	239	239	1	7e-59	87.62	208	MT563520.1
Theileria equi strain Clade E isolate 18/03114 small subunit ribosomal RNA gene, partial sequence	Theileria equi	239	239	1	7e-59	87.62	208	MT563519.1
Theileria equi strain Clade E isolate 18/02985 small subunit ribosomal RNA gene, partial sequence	Theileria equi	239	239	1	7e-59	87.62	208	MT563518.1
Theileria equi strain Clade E isolate 18/02825 small subunit ribosomal RNA gene, partial sequence	Theileria equi	239	239	1	7e-59	87.62	208	MT563517.1
Theileria equi strain Clade E isolate 18/02781 small subunit ribosomal RNA gene, partial sequence	Theileria equi	239	239	1	7e-59	87.62	208	MT563516.1
Theileria equi strain Clade E isolate 18/02779 small subunit ribosomal RNA gene, partial sequence	Theileria equi	239	239	1	7e-59	87.62	208	MT563515.1
Theileria equi strain Clade E isolate 18/02778 small subunit ribosomal RNA gene, partial sequence	Theileria equi	239	239	1	7e-59	87.62	208	MT563514.1
Theileria equi strain Clade E isolate 18/02777 small subunit ribosomal RNA gene, partial sequence	Theileria equi	239	239	1	7e-59	87.62	208	MT563513.1
Theileria equi strain Clade E isolate 18/02776 small subunit ribosomal RNA gene, partial sequence	Theileria equi	239	239	1	7e-59	87.62	208	MT563512.1
Theileria equi strain Clade E isolate 18/02773 small subunit ribosomal RNA gene, partial sequence	Theileria equi	239	239	1	7e-59	87.62	208	MT563511.1
Theileria equi strain Clade E isolate 18/02772 small subunit ribosomal RNA gene, partial sequence	Theileria equi	239	239	1	7e-59	87.62	208	MT563510.1
Theileria equi strain Clade E isolate 18/02572 small subunit ribosomal RNA gene, partial sequence	Theileria equi	239	239	1	7e-59	87.62	208	MT563509.1
Theileria equi strain Clade E isolate 18/02570 small subunit ribosomal RNA gene, partial sequence	Theileria equi	239	239	1	7e-59	87.62	208	MT563508.1
Theileria equi strain Clade E isolate 18/02568 small subunit ribosomal RNA gene, partial sequence	Theileria equi	239	239	1	7e-59	87.62	208	MT563507.1
Theileria equi strain Clade E isolate 18/02208 small subunit ribosomal RNA gene, partial sequence	Theileria equi	239	239	1	7e-59	87.62	208	MT563506.1
Theileria equi strain Clade E isolate 18/01717 small subunit ribosomal RNA gene, partial sequence	Theileria equi	239	239	1	7e-59	87.62	208	MT563505.1
Theileria equi strain Clade E isolate 18/01693 small subunit ribosomal RNA gene, partial sequence	Theileria equi	239	239	1	7e-59	87.62	208	MT563504.1
Theileria equi strain Clade E isolate 18/01519 small subunit ribosomal RNA gene, partial sequence	Theileria equi	239	239	1	7e-59	87.62	208	MT563503.1
Theileria equi strain Clade E isolate 18/01388 small subunit ribosomal RNA gene, partial sequence	Theileria equi	239	239	1	7e-59	87.62	208	MT563502.1
Theileria equi strain Clade E isolate 18/01378 small subunit ribosomal RNA gene, partial sequence	Theileria equi	239	239	1	7e-59	87.62	208	MT563501.1
Theileria equi strain Clade E isolate 18/01377 small subunit ribosomal RNA gene, partial sequence	Theileria equi	239	239	1	7e-59	87.62	208	MT563500.1
Theileria equi strain Clade E isolate 18/01340 small subunit ribosomal RNA gene, partial sequence	Theileria equi	239	239	1	7e-59	87.62	208	MT563499.1
Theileria equi strain Clade E isolate 18/01305 small subunit ribosomal RNA gene, partial sequence	Theileria equi	239	239	1	7e-59	87.62	208	MT563498.1
Theileria equi strain Clade E isolate 18/01284 small subunit ribosomal RNA gene, partial sequence	Theileria equi	239	239	1	7e-59	87.62	208	MT563497.1
Theileria equi strain Clade E isolate 18/01126 small subunit ribosomal RNA gene, partial sequence	Theileria equi	239	239	1	7e-59	87.62	208	MT563496.1
Theileria equi strain Clade E isolate 18/00991 small subunit ribosomal RNA gene, partial sequence	Theileria equi	239	239	1	7e-59	87.62	208	MT563495.1
Theileria equi strain Clade E isolate 18/01008 small subunit ribosomal RNA gene, partial sequence	Theileria equi	239	239	1	7e-59	87.62	208	MT563494.1
Theileria equi strain Clade E isolate 18/00790 small subunit ribosomal RNA gene, partial sequence	Theileria equi	239	239	1	7e-59	87.62	208	MT563492.1
Theileria equi strain Clade E isolate 18/00787 small subunit ribosomal RNA gene, partial sequence	Theileria equi	239	239	1	7e-59	87.62	208	MT563491.1
Theileria equi strain Clade E isolate 18/00578 small subunit ribosomal RNA gene, partial sequence	Theileria equi	239	239	1	7e-59	87.62	208	MT563489.1
Theileria equi strain Clade E isolate 18/00569 small subunit ribosomal RNA gene, partial sequence	Theileria equi	239	239	1	7e-59	87.62	208	MT563487.1
Theileria equi strain Clade E isolate 18/00568 small subunit ribosomal RNA gene, partial sequence	Theileria equi	239	239	1	7e-59	87.62	208	MT563486.1
Theileria equi strain Clade E isolate 18/00567 small subunit ribosomal RNA gene, partial sequence	Theileria equi	239	239	1	7e-59	87.62	208	MT563485.1
Theileria equi strain Clade E isolate 18/00566 small subunit ribosomal RNA gene, partial sequence	Theileria equi	239	239	1	7e-59	87.62	208	MT563484.1
Theileria equi strain Clade E isolate 18/00446 small subunit ribosomal RNA gene, partial sequence	Theileria equi	239	239	1	7e-59	87.62	208	MT563483.1
Theileria equi strain Clade E isolate 18/00381 small subunit ribosomal RNA gene, partial sequence	Theileria equi	239	239	1	7e-59	87.62	208	MT563482.1
Theileria equi strain Clade E isolate 18/00378 small subunit ribosomal RNA gene, partial sequence	Theileria equi	239	239	1	7e-59	87.62	208	MT563481.1
Theileria equi strain Clade E isolate 18/00375 small subunit ribosomal RNA gene, partial sequence	Theileria equi	239	239	1	7e-59	87.62	208	MT563480.1
Theileria equi strain Clade E isolate 18/00364 small subunit ribosomal RNA gene, partial sequence	Theileria equi	239	239	1	7e-59	87.62	208	MT563479.1
Theileria equi strain Clade E isolate 18/00357 small subunit ribosomal RNA gene, partial sequence	Theileria equi	239	239	1	7e-59	87.62	208	MT563478.1
Theileria equi clone Shiqu Horse1 small subunit ribosomal RNA gene, partial sequence	Theileria equi	239	239	1	7e-59	87.62	607	MT355485.1
Theileria equi isolate JL08 small subunit ribosomal RNA gene, partial sequence	Theileria equi	239	239	1	7e-59	87.62	1455	MT093500.1
Theileria equi isolate JL04 small subunit ribosomal RNA gene, partial sequence	Theileria equi	239	239	1	7e-59	87.62	1454	MT093493.1
Theileria equi isolate JL02 small subunit ribosomal RNA gene, partial sequence	Theileria equi	239	239	1	7e-59	87.62	1455	MT093471.1
Theileria equi isolate 13C06505 small subunit ribosomal RNA gene, partial sequence	Theileria equi	239	239	1	7e-59	87.62	321	MN934827.1
Theileria equi isolate 13C06679 small subunit ribosomal RNA gene, partial sequence	Theileria equi	239	239	1	7e-59	87.62	321	MN934826.1
Theileria equi isolate 14C05489 small subunit ribosomal RNA gene, partial sequence	Theileria equi	239	239	1	7e-59	87.62	321	MN934825.1
Theileria equi isolate 13C06503 small subunit ribosomal RNA gene, partial sequence	Theileria equi	239	239	1	7e-59	87.62	321	MN934824.1
Theileria equi isolate 14C10368 small subunit ribosomal RNA gene, partial sequence	Theileria equi	239	239	1	7e-59	87.62	321	MN934823.1
Theileria equi isolate 13C06470 small subunit ribosomal RNA gene, partial sequence	Theileria equi	239	239	1	7e-59	87.62	321	MN934822.1
Theileria equi isolate M8 small subunit ribosomal RNA gene, partial sequence	Theileria equi	239	239	1	7e-59	87.62	1464	MN857679.1
Theileria equi isolate M6 small subunit ribosomal RNA gene, partial sequence	Theileria equi	239	239	1	7e-59	87.62	1525	MN857677.1
Theileria equi strain Clade E small subunit ribosomal RNA gene, partial sequence	Theileria equi	239	239	1	7e-59	87.62	208	MN818861.1
Theileria equi KSA_D_Th2 gene for 18S ribosomal RNA, partial sequence	Theileria equi	239	239	1	7e-59	87.62	1462	LC431546.1
Theileria equi clone AZ456 small subunit ribosomal RNA gene, partial sequence	Theileria equi	239	239	1	7e-59	87.62	441	MK271774.1
Theileria equi clone c371 18S ribosomal RNA gene, partial sequence	Theileria equi	239	239	1	7e-59	87.62	1408	MH651217.1
Theileria equi clone c38 18S ribosomal RNA gene, partial sequence	Theileria equi	239	239	1	7e-59	87.62	1433	MH651213.1
Theileria equi clone c72 18S ribosomal RNA gene, partial sequence	Theileria equi	239	239	1	7e-59	87.62	1434	MH651212.1
Theileria equi clone AZ550 small subunit ribosomal RNA gene, partial sequence	Theileria equi	239	239	1	7e-59	87.62	441	MK350319.1
Theileria equi isolate RUS/Irk-h86 small subunit ribosomal RNA gene, partial sequence	Theileria equi	239	239	1	7e-59	87.62	410	MG551919.1
Theileria equi isolate RUS/Alt-h9 small subunit ribosomal RNA gene, partial sequence	Theileria equi	239	239	1	7e-59	87.62	410	MG551916.1
Theileria equi isolate RUS/Nov-h7 small subunit ribosomal RNA gene, partial sequence	Theileria equi	239	239	1	7e-59	87.62	1249	MG551915.1
Theileria equi isolate U2S 18S ribosomal RNA gene, partial sequence	Theileria equi	239	239	1	7e-59	87.5	1515	KX227635.1
Theileria equi isolate NP-25 18S ribosomal RNA gene, partial sequence	Theileria equi	239	239	1	7e-59	87.62	445	KT356588.1
Babesia equi isolate 72 18S ribosomal RNA gene, partial sequence	Theileria equi	239	239	1	7e-59	87.62	507	KP868757.1
Babesia equi isolate 94 18S ribosomal RNA gene, partial sequence	Theileria equi	239	239	1	7e-59	87.62	507	KP868759.1
Babesia equi isolate ABD#87 18S ribosomal RNA gene, partial sequence	Theileria equi	239	239	1	7e-59	87.62	757	KJ801928.1
Babesia equi isolate Swiss-4 18S ribosomal RNA gene, partial sequence	Theileria equi	239	239	1	7e-59	87.62	1749	KM046921.1
Babesia equi isolate Swiss-2 18S ribosomal RNA gene, partial sequence	Theileria equi	239	239	1	7e-59	87.62	1749	KM046919.1
Babesia equi isolate Swiss-1 18S ribosomal RNA gene, partial sequence	Theileria equi	239	239	1	7e-59	87.62	1749	KM046918.1
Theileria equi 18S ribosomal RNA gene, partial sequence	Theileria equi	239	239	1	7e-59	87.62	1749	KF559357.1
Theileria equi voucher K-9 small subunit ribosomal RNA gene, partial sequence	Theileria equi	239	239	1	7e-59	87.62	1170	MZ327270.1
Theileria equi voucher TJ-27 small subunit ribosomal RNA gene, partial sequence	Theileria equi	239	239	1	7e-59	87.62	1170	MZ327264.1
Theileria equi voucher XJ-123 small subunit ribosomal RNA gene, partial sequence	Theileria equi	239	239	1	7e-59	87.62	1171	MZ327090.1
Theileria equi voucher XJ-130 small subunit ribosomal RNA gene, partial sequence	Theileria equi	239	239	1	7e-59	87.62	1171	MZ327088.1
Theileria equi voucher XJ-131 small subunit ribosomal RNA gene, partial sequence	Theileria equi	239	239	1	7e-59	87.62	1171	MZ327087.1
Theileria equi voucher 1-1 small subunit ribosomal RNA gene, partial sequence	Theileria equi	239	239	1	7e-59	87.62	1171	MZ327085.1
Theileria equi voucher 2-1 small subunit ribosomal RNA gene, partial sequence	Theileria equi	239	239	1	7e-59	87.62	1171	MZ327084.1
Theileria equi voucher 2L-22 small subunit ribosomal RNA gene, partial sequence	Theileria equi	239	239	1	7e-59	87.62	1171	MZ327082.1
Theileria equi voucher 2L-15 small subunit ribosomal RNA gene, partial sequence	Theileria equi	239	239	1	7e-59	87.62	1171	MZ327078.1
Theileria equi voucher 2L-23 small subunit ribosomal RNA gene, partial sequence	Theileria equi	239	239	1	7e-59	87.62	1171	MZ327075.1
Theileria equi voucher 11-2 small subunit ribosomal RNA gene, partial sequence	Theileria equi	239	239	1	7e-59	87.62	1171	MZ327072.1
Theileria equi voucher 12-1 small subunit ribosomal RNA gene, partial sequence	Theileria equi	239	239	1	7e-59	87.62	1172	MZ327071.1
Theileria equi voucher 14-2 small subunit ribosomal RNA gene, partial sequence	Theileria equi	239	239	1	7e-59	87.62	1171	MZ327069.1
Theileria equi voucher 15-1 small subunit ribosomal RNA gene, partial sequence	Theileria equi	239	239	1	7e-59	87.62	1171	MZ327068.1
Theileria equi voucher 16-1 small subunit ribosomal RNA gene, partial sequence	Theileria equi	239	239	1	7e-59	87.62	1170	MZ327067.1
Theileria equi voucher 20-1 small subunit ribosomal RNA gene, partial sequence	Theileria equi	239	239	1	7e-59	87.62	1171	MZ327064.1
Theileria equi voucher A-52 small subunit ribosomal RNA gene, partial sequence	Theileria equi	239	239	1	7e-59	87.62	1171	MZ327063.1
Theileria equi voucher A-58 small subunit ribosomal RNA gene, partial sequence	Theileria equi	239	239	1	7e-59	87.62	1171	MZ327061.1
Theileria equi voucher CM-14 small subunit ribosomal RNA gene, partial sequence	Theileria equi	239	239	1	7e-59	87.62	1171	MZ327060.1
Theileria equi voucher CM-17 small subunit ribosomal RNA gene, partial sequence	Theileria equi	239	239	1	7e-59	87.62	1171	MZ327059.1
Theileria equi voucher CM-23 small subunit ribosomal RNA gene, partial sequence	Theileria equi	239	239	1	7e-59	87.62	1171	MZ327058.1
Theileria equi voucher CM-25 small subunit ribosomal RNA gene, partial sequence	Theileria equi	239	239	1	7e-59	87.62	1171	MZ327057.1
Theileria equi voucher DQ-10 small subunit ribosomal RNA gene, partial sequence	Theileria equi	239	239	1	7e-59	87.62	1172	MZ327056.1
Theileria equi voucher DQ-11 small subunit ribosomal RNA gene, partial sequence	Theileria equi	239	239	1	7e-59	87.62	1171	MZ327055.1
Theileria equi voucher DQ-12 small subunit ribosomal RNA gene, partial sequence	Theileria equi	239	239	1	7e-59	87.62	1172	MZ327054.1
Theileria equi voucher DQ-13 small subunit ribosomal RNA gene, partial sequence	Theileria equi	239	239	1	7e-59	87.62	1171	MZ327053.1
Theileria equi voucher DQ-22 small subunit ribosomal RNA gene, partial sequence	Theileria equi	239	239	1	7e-59	87.62	1173	MZ327052.1
Theileria equi voucher DQ-24 small subunit ribosomal RNA gene, partial sequence	Theileria equi	239	239	1	7e-59	87.62	1171	MZ327050.1
Theileria equi voucher DQ-25 small subunit ribosomal RNA gene, partial sequence	Theileria equi	239	239	1	7e-59	87.62	1171	MZ327049.1
Theileria equi voucher DQ-26 small subunit ribosomal RNA gene, partial sequence	Theileria equi	239	239	1	7e-59	87.62	1171	MZ327048.1
Theileria equi voucher DQ-28 small subunit ribosomal RNA gene, partial sequence	Theileria equi	239	239	1	7e-59	87.62	1171	MZ327047.1
Theileria equi voucher G-1 small subunit ribosomal RNA gene, partial sequence	Theileria equi	239	239	1	7e-59	87.62	1171	MZ327046.1
Theileria equi voucher G-2 small subunit ribosomal RNA gene, partial sequence	Theileria equi	239	239	1	7e-59	87.62	1171	MZ327045.1
Theileria equi voucher G-3 small subunit ribosomal RNA gene, partial sequence	Theileria equi	239	239	1	7e-59	87.62	1171	MZ327044.1
Theileria equi voucher G-4 small subunit ribosomal RNA gene, partial sequence	Theileria equi	239	239	1	7e-59	87.62	1171	MZ327043.1
Theileria equi voucher G-10 small subunit ribosomal RNA gene, partial sequence	Theileria equi	239	239	1	7e-59	87.62	1171	MZ327042.1
Theileria equi voucher G-12 small subunit ribosomal RNA gene, partial sequence	Theileria equi	239	239	1	7e-59	87.62	1171	MZ327041.1
Theileria equi voucher G-16 small subunit ribosomal RNA gene, partial sequence	Theileria equi	239	239	1	7e-59	87.62	1170	MZ327039.1
Theileria equi voucher G-17 small subunit ribosomal RNA gene, partial sequence	Theileria equi	239	239	1	7e-59	87.62	1171	MZ327038.1
Theileria equi voucher G-18 small subunit ribosomal RNA gene, partial sequence	Theileria equi	239	239	1	7e-59	87.62	1171	MZ327037.1
Theileria equi voucher G-20 small subunit ribosomal RNA gene, partial sequence	Theileria equi	239	239	1	7e-59	87.62	1171	MZ327036.1
Theileria equi voucher G-23 small subunit ribosomal RNA gene, partial sequence	Theileria equi	239	239	1	7e-59	87.62	1171	MZ327035.1
Theileria equi voucher G-24 small subunit ribosomal RNA gene, partial sequence	Theileria equi	239	239	1	7e-59	87.62	1171	MZ327034.1
Theileria equi voucher G-25 small subunit ribosomal RNA gene, partial sequence	Theileria equi	239	239	1	7e-59	87.62	1171	MZ327033.1
Theileria equi voucher G-30 small subunit ribosomal RNA gene, partial sequence	Theileria equi	239	239	1	7e-59	87.62	1171	MZ327031.1
Theileria equi voucher G-31 small subunit ribosomal RNA gene, partial sequence	Theileria equi	239	239	1	7e-59	87.62	1165	MZ327030.1
Theileria equi voucher G-32 small subunit ribosomal RNA gene, partial sequence	Theileria equi	239	239	1	7e-59	87.62	1171	MZ327029.1
Theileria equi voucher G-41 small subunit ribosomal RNA gene, partial sequence	Theileria equi	239	239	1	7e-59	87.62	1171	MZ327024.1
Theileria equi voucher G-42 small subunit ribosomal RNA gene, partial sequence	Theileria equi	239	239	1	7e-59	87.62	1170	MZ327023.1
Theileria equi voucher GK-11 small subunit ribosomal RNA gene, partial sequence	Theileria equi	239	239	1	7e-59	87.62	1171	MZ327022.1
Theileria equi voucher GK-17 small subunit ribosomal RNA gene, partial sequence	Theileria equi	239	239	1	7e-59	87.62	1171	MZ327020.1
Theileria equi voucher GK-18 small subunit ribosomal RNA gene, partial sequence	Theileria equi	239	239	1	7e-59	87.62	1171	MZ327019.1
Theileria equi voucher GK-24 small subunit ribosomal RNA gene, partial sequence	Theileria equi	239	239	1	7e-59	87.62	1171	MZ327016.1
Theileria equi voucher GK-39 small subunit ribosomal RNA gene, partial sequence	Theileria equi	239	239	1	7e-59	87.62	1171	MZ327015.1
Theileria equi voucher GK-46 small subunit ribosomal RNA gene, partial sequence	Theileria equi	239	239	1	7e-59	87.62	1171	MZ327014.1
Theileria equi voucher GS-22 small subunit ribosomal RNA gene, partial sequence	Theileria equi	239	239	1	7e-59	87.62	1171	MZ327013.1
Theileria equi voucher GS-24 small subunit ribosomal RNA gene, partial sequence	Theileria equi	239	239	1	7e-59	87.62	1171	MZ327012.1
Theileria equi voucher GS-25 small subunit ribosomal RNA gene, partial sequence	Theileria equi	239	239	1	7e-59	87.62	1171	MZ327011.1
Theileria equi voucher GS-8 small subunit ribosomal RNA gene, partial sequence	Theileria equi	239	239	1	7e-59	87.62	1171	MZ327008.1
Theileria equi voucher GS-4 small subunit ribosomal RNA gene, partial sequence	Theileria equi	239	239	1	7e-59	87.62	1171	MZ327005.1
Theileria equi voucher GS-3 small subunit ribosomal RNA gene, partial sequence	Theileria equi	239	239	1	7e-59	87.62	1171	MZ327004.1
Theileria equi voucher GZ-3 small subunit ribosomal RNA gene, partial sequence	Theileria equi	239	239	1	7e-59	87.62	1171	MZ327002.1
Theileria equi voucher HN-8 small subunit ribosomal RNA gene, partial sequence	Theileria equi	239	239	1	7e-59	87.62	1171	MZ327001.1
Theileria equi voucher HN-7 small subunit ribosomal RNA gene, partial sequence	Theileria equi	239	239	1	7e-59	87.62	1175	MZ327000.1
Theileria equi voucher HN-12 small subunit ribosomal RNA gene, partial sequence	Theileria equi	239	239	1	7e-59	87.62	1167	MZ326999.1
Theileria equi voucher JL-11 small subunit ribosomal RNA gene, partial sequence	Theileria equi	239	239	1	7e-59	87.62	1171	MZ326998.1
Theileria equi voucher JL-2 small subunit ribosomal RNA gene, partial sequence	Theileria equi	239	239	1	7e-59	87.62	1171	MZ326997.1
Theileria equi voucher JL-3 small subunit ribosomal RNA gene, partial sequence	Theileria equi	239	239	1	7e-59	87.62	1171	MZ326996.1
Theileria equi voucher JL-5 small subunit ribosomal RNA gene, partial sequence	Theileria equi	239	239	1	7e-59	87.62	774	MZ326995.1
Theileria equi voucher JL-6 small subunit ribosomal RNA gene, partial sequence	Theileria equi	239	239	1	7e-59	87.62	1170	MZ326994.1
Theileria equi voucher JL-8 small subunit ribosomal RNA gene, partial sequence	Theileria equi	239	239	1	7e-59	87.62	1170	MZ326992.1
Theileria equi voucher JL-9 small subunit ribosomal RNA gene, partial sequence	Theileria equi	239	239	1	7e-59	87.62	1171	MZ326991.1
Theileria equi voucher JL-10 small subunit ribosomal RNA gene, partial sequence	Theileria equi	239	239	1	7e-59	87.62	1171	MZ326990.1
Theileria equi voucher K-8 small subunit ribosomal RNA gene, partial sequence	Theileria equi	239	239	1	7e-59	87.62	1171	MZ326987.1
Theileria equi voucher K-18 small subunit ribosomal RNA gene, partial sequence	Theileria equi	239	239	1	7e-59	87.62	1171	MZ326985.1
Theileria equi voucher LN-1 small subunit ribosomal RNA gene, partial sequence	Theileria equi	239	239	1	7e-59	87.62	1170	MZ326984.1
Theileria equi voucher LN-2 small subunit ribosomal RNA gene, partial sequence	Theileria equi	239	239	1	7e-59	87.62	1171	MZ326983.1
Theileria equi voucher LN-3 small subunit ribosomal RNA gene, partial sequence	Theileria equi	239	239	1	7e-59	87.62	1171	MZ326982.1
Theileria equi voucher LN-31 small subunit ribosomal RNA gene, partial sequence	Theileria equi	239	239	1	7e-59	87.62	1170	MZ326981.1
Theileria equi voucher LN-6 small subunit ribosomal RNA gene, partial sequence	Theileria equi	239	239	1	7e-59	87.62	1171	MZ326978.1
Theileria equi voucher LN-8 small subunit ribosomal RNA gene, partial sequence	Theileria equi	239	239	1	7e-59	87.62	1171	MZ326977.1
Theileria equi voucher LN-16 small subunit ribosomal RNA gene, partial sequence	Theileria equi	239	239	1	7e-59	87.62	1171	MZ326972.1
Theileria equi voucher LN-161 small subunit ribosomal RNA gene, partial sequence	Theileria equi	239	239	1	7e-59	87.62	1171	MZ326971.1
Theileria equi voucher LN-17 small subunit ribosomal RNA gene, partial sequence	Theileria equi	239	239	1	7e-59	87.62	1169	MZ326970.1
Theileria equi voucher LN-171 small subunit ribosomal RNA gene, partial sequence	Theileria equi	239	239	1	7e-59	87.62	1171	MZ326969.1
Theileria equi voucher LN-20 small subunit ribosomal RNA gene, partial sequence	Theileria equi	239	239	1	7e-59	87.62	1171	MZ326968.1
Theileria equi voucher LN-13 small subunit ribosomal RNA gene, partial sequence	Theileria equi	239	239	1	7e-59	87.62	1171	MZ326967.1
Theileria equi voucher N-20 small subunit ribosomal RNA gene, partial sequence	Theileria equi	239	239	1	7e-59	87.62	1171	MZ326964.1
Theileria equi voucher NMG-12 small subunit ribosomal RNA gene, partial sequence	Theileria equi	239	239	1	7e-59	87.62	1171	MZ326959.1
Theileria equi voucher NMG-5 small subunit ribosomal RNA gene, partial sequence	Theileria equi	239	239	1	7e-59	87.62	1171	MZ326958.1
Theileria equi voucher NMG-7 small subunit ribosomal RNA gene, partial sequence	Theileria equi	239	239	1	7e-59	87.62	1170	MZ326957.1
Theileria equi voucher NMG-9 small subunit ribosomal RNA gene, partial sequence	Theileria equi	239	239	1	7e-59	87.62	1171	MZ326956.1
Theileria equi voucher NMG-10 small subunit ribosomal RNA gene, partial sequence	Theileria equi	239	239	1	7e-59	87.62	1171	MZ326955.1
Theileria equi voucher NMG-13 small subunit ribosomal RNA gene, partial sequence	Theileria equi	239	239	1	7e-59	87.62	1171	MZ326954.1
Theileria equi voucher NMG-14 small subunit ribosomal RNA gene, partial sequence	Theileria equi	239	239	1	7e-59	87.62	1171	MZ326953.1
Theileria equi voucher NMG-15 small subunit ribosomal RNA gene, partial sequence	Theileria equi	239	239	1	7e-59	87.62	1171	MZ326952.1
Theileria equi voucher S-76 small subunit ribosomal RNA gene, partial sequence	Theileria equi	239	239	1	7e-59	87.62	1171	MZ326951.1
Theileria equi voucher S-78 small subunit ribosomal RNA gene, partial sequence	Theileria equi	239	239	1	7e-59	87.62	1170	MZ326950.1
Theileria equi voucher S-79 small subunit ribosomal RNA gene, partial sequence	Theileria equi	239	239	1	7e-59	87.62	1171	MZ326949.1
Theileria equi voucher S-80 small subunit ribosomal RNA gene, partial sequence	Theileria equi	239	239	1	7e-59	87.62	1171	MZ326948.1
Theileria equi voucher S-88 small subunit ribosomal RNA gene, partial sequence	Theileria equi	239	239	1	7e-59	87.62	1171	MZ326945.1
Theileria equi voucher S-89 small subunit ribosomal RNA gene, partial sequence	Theileria equi	239	239	1	7e-59	87.62	1171	MZ326944.1
Theileria equi voucher S-90 small subunit ribosomal RNA gene, partial sequence	Theileria equi	239	239	1	7e-59	87.62	1171	MZ326943.1
Theileria equi voucher S-91 small subunit ribosomal RNA gene, partial sequence	Theileria equi	239	239	1	7e-59	87.62	1171	MZ326942.1
Theileria equi voucher S-92 small subunit ribosomal RNA gene, partial sequence	Theileria equi	239	239	1	7e-59	87.62	1171	MZ326941.1
Theileria equi voucher S-99 small subunit ribosomal RNA gene, partial sequence	Theileria equi	239	239	1	7e-59	87.68	1171	MZ326937.1
Theileria equi voucher SC-6 small subunit ribosomal RNA gene, partial sequence	Theileria equi	239	239	1	7e-59	87.62	1171	MZ326935.1
Theileria equi voucher SC-8 small subunit ribosomal RNA gene, partial sequence	Theileria equi	239	239	1	7e-59	87.62	1171	MZ326933.1
Theileria equi voucher SC-9 small subunit ribosomal RNA gene, partial sequence	Theileria equi	239	239	1	7e-59	87.62	1171	MZ326932.1
Theileria equi voucher SC-11 small subunit ribosomal RNA gene, partial sequence	Theileria equi	239	239	1	7e-59	87.62	1171	MZ326931.1
Theileria equi voucher SD-7 small subunit ribosomal RNA gene, partial sequence	Theileria equi	239	239	1	7e-59	87.62	1171	MZ326925.1
Theileria equi voucher SD-10 small subunit ribosomal RNA gene, partial sequence	Theileria equi	239	239	1	7e-59	87.62	1171	MZ326924.1
Theileria equi voucher SD-12 small subunit ribosomal RNA gene, partial sequence	Theileria equi	239	239	1	7e-59	87.62	1171	MZ326923.1
Theileria equi voucher SD-20 small subunit ribosomal RNA gene, partial sequence	Theileria equi	239	239	1	7e-59	87.62	1171	MZ326922.1
Theileria equi voucher SD-21 small subunit ribosomal RNA gene, partial sequence	Theileria equi	239	239	1	7e-59	87.62	1170	MZ326921.1
Theileria equi voucher SD-45 small subunit ribosomal RNA gene, partial sequence	Theileria equi	239	239	1	7e-59	87.62	1171	MZ326918.1
Theileria equi voucher SD-51 small subunit ribosomal RNA gene, partial sequence	Theileria equi	239	239	1	7e-59	87.62	1171	MZ326914.1
Theileria equi voucher SD-54 small subunit ribosomal RNA gene, partial sequence	Theileria equi	239	239	1	7e-59	87.62	1171	MZ326913.1
Theileria equi voucher SD-74 small subunit ribosomal RNA gene, partial sequence	Theileria equi	239	239	1	7e-59	87.62	1171	MZ326909.1
Theileria equi voucher SD-76 small subunit ribosomal RNA gene, partial sequence	Theileria equi	239	239	1	7e-59	87.62	1165	MZ326908.1
Theileria equi voucher SD-77 small subunit ribosomal RNA gene, partial sequence	Theileria equi	239	239	1	7e-59	87.62	1171	MZ326907.1
Theileria equi voucher SD-80 small subunit ribosomal RNA gene, partial sequence	Theileria equi	239	239	1	7e-59	87.62	1171	MZ326906.1
Theileria equi voucher SD-82 small subunit ribosomal RNA gene, partial sequence	Theileria equi	239	239	1	7e-59	87.62	1170	MZ326905.1
Theileria equi voucher SD-83 small subunit ribosomal RNA gene, partial sequence	Theileria equi	239	239	1	7e-59	87.62	1171	MZ326904.1
Theileria equi voucher SD-87 small subunit ribosomal RNA gene, partial sequence	Theileria equi	239	239	1	7e-59	87.62	1171	MZ326903.1
Theileria equi voucher TA-2 small subunit ribosomal RNA gene, partial sequence	Theileria equi	239	239	1	7e-59	87.62	1171	MZ326901.1
Theileria equi voucher TA-13 small subunit ribosomal RNA gene, partial sequence	Theileria equi	239	239	1	7e-59	87.62	1171	MZ326900.1
Theileria equi voucher TJ-18 small subunit ribosomal RNA gene, partial sequence	Theileria equi	239	239	1	7e-59	87.62	1171	MZ326899.1
Theileria equi voucher TJ-19 small subunit ribosomal RNA gene, partial sequence	Theileria equi	239	239	1	7e-59	87.62	1171	MZ326898.1
Theileria equi voucher TJ-26 small subunit ribosomal RNA gene, partial sequence	Theileria equi	239	239	1	7e-59	87.62	1171	MZ326897.1
Theileria equi voucher TJ-28 small subunit ribosomal RNA gene, partial sequence	Theileria equi	239	239	1	7e-59	87.62	1170	MZ326896.1
Theileria equi voucher TJ-31 small subunit ribosomal RNA gene, partial sequence	Theileria equi	239	239	1	7e-59	87.62	1171	MZ326895.1
Theileria equi voucher TJ-37 small subunit ribosomal RNA gene, partial sequence	Theileria equi	239	239	1	7e-59	87.62	1171	MZ326894.1
Theileria equi voucher TJ-54 small subunit ribosomal RNA gene, partial sequence	Theileria equi	239	239	1	7e-59	87.62	1171	MZ326890.1
Theileria equi voucher TJ-55 small subunit ribosomal RNA gene, partial sequence	Theileria equi	239	239	1	7e-59	87.62	1171	MZ326889.1
Theileria equi voucher TQ-6 small subunit ribosomal RNA gene, partial sequence	Theileria equi	239	239	1	7e-59	87.62	1171	MZ326884.1
Theileria equi voucher TQ-7 small subunit ribosomal RNA gene, partial sequence	Theileria equi	239	239	1	7e-59	87.62	1171	MZ326883.1
Theileria equi voucher TQ-9 small subunit ribosomal RNA gene, partial sequence	Theileria equi	239	239	1	7e-59	87.62	1171	MZ326881.1
Theileria equi voucher TQ-14 small subunit ribosomal RNA gene, partial sequence	Theileria equi	239	239	1	7e-59	87.62	1166	MZ326879.1
Theileria equi voucher W-11 small subunit ribosomal RNA gene, partial sequence	Theileria equi	239	239	1	7e-59	87.62	1171	MZ326878.1
Theileria equi voucher W-21 small subunit ribosomal RNA gene, partial sequence	Theileria equi	239	239	1	7e-59	87.62	1171	MZ326876.1
Theileria equi voucher W-22 small subunit ribosomal RNA gene, partial sequence	Theileria equi	239	239	1	7e-59	87.62	1171	MZ326875.1
Theileria equi voucher WL-11 small subunit ribosomal RNA gene, partial sequence	Theileria equi	239	239	1	7e-59	87.62	1171	MZ326874.1
Theileria equi voucher WL-82 small subunit ribosomal RNA gene, partial sequence	Theileria equi	239	239	1	7e-59	87.62	1171	MZ326873.1
Theileria equi voucher XJ-36 small subunit ribosomal RNA gene, partial sequence	Theileria equi	239	239	1	7e-59	87.62	1171	MZ326872.1
Theileria equi voucher XJ-43 small subunit ribosomal RNA gene, partial sequence	Theileria equi	239	239	1	7e-59	87.62	1171	MZ326871.1
Theileria equi voucher XJ-67 small subunit ribosomal RNA gene, partial sequence	Theileria equi	239	239	1	7e-59	87.62	1171	MZ326870.1
Theileria equi voucher XJ-75 small subunit ribosomal RNA gene, partial sequence	Theileria equi	239	239	1	7e-59	87.62	1171	MZ326869.1
Theileria equi voucher XJ-43 small subunit ribosomal RNA gene, partial sequence	Theileria equi	239	239	1	7e-59	87.62	1172	MZ317459.1
Theileria equi isolate 612-20 small subunit ribosomal RNA gene, partial sequence	Theileria equi	239	239	1	7e-59	87.62	536	MW446331.1
Theileria equi isolate Pf_1 small subunit ribosomal RNA gene, partial sequence	Theileria equi	239	239	1	7e-59	87.62	536	MW321485.1
Theileria equi isolate A29 small subunit ribosomal RNA gene, partial sequence	Theileria equi	239	239	1	7e-59	87.62	536	MW321484.1
Babesia equi gene for 18S ribosomal RNA, partial sequence, host: Equus caballus T42 (age 8, gelding)	Theileria equi	239	239	1	7e-59	87.62	911	AB733379.2
Theileria equi isolate t32 18S ribosomal RNA gene, partial sequence	Theileria equi	239	239	1	7e-59	87.62	400	JX457826.1
Theileria equi isolate t34 18S ribosomal RNA gene, partial sequence	Theileria equi	239	239	1	7e-59	87.62	400	JX457828.1
Theileria equi isolate t31 18S ribosomal RNA gene, partial sequence	Theileria equi	239	239	1	7e-59	87.62	391	JX457825.1
Theileria equi isolate t35 18S ribosomal RNA gene, partial sequence	Theileria equi	239	239	1	7e-59	87.62	391	JX457829.1
Theileria equi isolate t27 18S ribosomal RNA gene, partial sequence	Theileria equi	239	239	1	7e-59	87.62	390	JX457824.1
Theileria equi isolate t24 18S ribosomal RNA gene, partial sequence	Theileria equi	239	239	1	7e-59	87.62	389	JX457822.1
Theileria equi isolate t26 18S ribosomal RNA gene, partial sequence	Theileria equi	239	239	1	7e-59	87.62	389	JX457823.1
Theileria equi isolate t23 18S ribosomal RNA gene, partial sequence	Theileria equi	239	239	1	7e-59	87.62	392	JX457821.1
Theileria equi isolate t23 18S ribosomal RNA gene, partial sequence	Theileria equi	239	239	1	7e-59	87.62	392	JX457827.1
Theileria equi isolate t21 18S ribosomal RNA gene, partial sequence	Theileria equi	239	239	1	7e-59	87.62	392	JX457819.1
Theileria equi strain PL3 small subunit ribosomal RNA gene, partial sequence	Theileria equi	239	239	1	7e-59	87.62	434	MW375668.1
Theileria equi strain PL2 small subunit ribosomal RNA gene, partial sequence	Theileria equi	239	239	1	7e-59	87.62	434	MW375667.1
Theileria equi strain PL1 small subunit ribosomal RNA gene, partial sequence	Theileria equi	239	239	1	7e-59	87.62	434	MW375666.1
Theileria equi isolate GNR99 small subunit ribosomal RNA gene, partial sequence	Theileria equi	239	239	1	7e-59	87.62	531	MT767169.1
Theileria equi isolate GNR94 small subunit ribosomal RNA gene, partial sequence	Theileria equi	239	239	1	7e-59	87.62	531	MT767166.1
Theileria equi isolate GNR93 small subunit ribosomal RNA gene, partial sequence	Theileria equi	239	239	1	7e-59	87.62	531	MT767165.1
Theileria equi isolate GNR92 small subunit ribosomal RNA gene, partial sequence	Theileria equi	239	239	1	7e-59	87.62	531	MT767164.1
Theileria equi isolate GNR91 small subunit ribosomal RNA gene, partial sequence	Theileria equi	239	239	1	7e-59	87.62	531	MT767163.1
Theileria equi isolate GNR90 small subunit ribosomal RNA gene, partial sequence	Theileria equi	239	239	1	7e-59	87.62	531	MT767162.1
Theileria equi isolate GNR88 small subunit ribosomal RNA gene, partial sequence	Theileria equi	239	239	1	7e-59	87.62	531	MT767161.1
Theileria equi isolate GNR87 small subunit ribosomal RNA gene, partial sequence	Theileria equi	239	239	1	7e-59	87.62	531	MT767160.1
Theileria equi isolate GNR84 small subunit ribosomal RNA gene, partial sequence	Theileria equi	239	239	1	7e-59	87.62	531	MT767159.1
Theileria equi isolate GNR82 small subunit ribosomal RNA gene, partial sequence	Theileria equi	239	239	1	7e-59	87.62	531	MT767158.1
Theileria equi isolate GNR79 small subunit ribosomal RNA gene, partial sequence	Theileria equi	239	239	1	7e-59	87.62	531	MT767156.1
Theileria equi isolate GNR77 small subunit ribosomal RNA gene, partial sequence	Theileria equi	239	239	1	7e-59	87.62	531	MT767154.1
Theileria equi isolate GNR75 small subunit ribosomal RNA gene, partial sequence	Theileria equi	239	239	1	7e-59	87.62	531	MT767153.1
Theileria equi isolate GNR74 small subunit ribosomal RNA gene, partial sequence	Theileria equi	239	239	1	7e-59	87.62	531	MT767152.1
Theileria equi isolate GNR64 small subunit ribosomal RNA gene, partial sequence	Theileria equi	239	239	1	7e-59	87.62	531	MT767150.1
Theileria equi isolate GNR59 small subunit ribosomal RNA gene, partial sequence	Theileria equi	239	239	1	7e-59	87.62	531	MT767148.1
Theileria equi isolate GNR58 small subunit ribosomal RNA gene, partial sequence	Theileria equi	239	239	1	7e-59	87.62	531	MT767147.1
Theileria equi isolate GNR50 small subunit ribosomal RNA gene, partial sequence	Theileria equi	239	239	1	7e-59	87.62	531	MT767146.1
Theileria equi isolate GNR47 small subunit ribosomal RNA gene, partial sequence	Theileria equi	239	239	1	7e-59	87.62	531	MT767145.1
Theileria equi isolate GNR37 small subunit ribosomal RNA gene, partial sequence	Theileria equi	239	239	1	7e-59	87.62	531	MT767144.1
Theileria equi isolate GNR33 small subunit ribosomal RNA gene, partial sequence	Theileria equi	239	239	1	7e-59	87.62	531	MT767143.1
Theileria equi isolate GNR19 small subunit ribosomal RNA gene, partial sequence	Theileria equi	239	239	1	7e-59	87.62	531	MT767141.1
Theileria equi isolate GNR05 small subunit ribosomal RNA gene, partial sequence	Theileria equi	239	239	1	7e-59	87.62	531	MT767139.1
Theileria equi isolate 203-7 18S ribosomal RNA gene, partial sequence	Theileria equi	239	239	1	7e-59	87.62	1159	JQ657703.1
Theileria equi voucher 48_10.5.19_THEILERIA_EQUI_Ixodes_ricinus small subunit ribosomal RNA gene, partial sequence	Theileria equi	239	239	1	7e-59	87.62	382	MW056068.1
Theileria equi voucher KNU GG-7 18S ribosomal RNA gene, partial sequence	Theileria equi	239	239	1	7e-59	87.62	1661	HM229407.1
Theileria equi voucher KNU GG-14 18S ribosomal RNA gene, partial sequence	Theileria equi	239	239	1	7e-59	87.62	1661	HM229408.1
Babesia equi isolate 228 18S ribosomal RNA gene, partial sequence	Theileria equi	239	239	1	7e-59	87.62	368	FJ608734.1
Theileria equi genotype A2_RBEQ101 18S ribosomal RNA gene, partial sequence	Theileria equi	239	239	1	7e-59	87.62	1573	EU642507.1
Babesia equi isolate Spain 3 18S ribosomal RNA gene, partial sequence	Theileria equi	239	239	1	7e-59	87.62	1740	DQ287951.1
Theileria equi isolate E86 18S ribosomal RNA gene, partial sequence	Theileria equi	235	235	1	1e-57	87.2	217	KF840330.1
Theileria equi strain ET1 18S ribosomal RNA gene, complete sequence	Theileria equi	235	235	1	1e-57	87.2	1749	AY534882.1
Theileria equi isolate dL4 small subunit ribosomal RNA gene, partial sequence	Theileria equi	233	233	1	3e-57	87.14	1099	MN611329.1
Theileria equi clone c37-3 18S ribosomal RNA gene, partial sequence	Theileria equi	233	233	1	3e-57	87.14	1434	MH651211.1
Theileria equi clone AZ554 small subunit ribosomal RNA gene, partial sequence	Theileria equi	233	233	1	3e-57	87.14	506	MK346275.1
Theileria equi clone AZ553 small subunit ribosomal RNA gene, partial sequence	Theileria equi	233	233	1	3e-57	87.14	441	MK346274.1
Theileria equi clone AZ551 small subunit ribosomal RNA gene, partial sequence	Theileria equi	233	233	1	3e-57	87.14	441	MK346273.1
Theileria equi isolate T1N 18S ribosomal RNA gene, partial sequence	Theileria equi	233	233	1	3e-57	87.08	1530	KX227634.1
Babesia equi isolate 75 18S ribosomal RNA gene, partial sequence	Theileria equi	233	233	1	3e-57	87.14	502	KP868758.1
Theileria equi voucher JL-4 small subunit ribosomal RNA gene, partial sequence	Theileria equi	233	233	1	3e-57	87.14	1170	MZ327269.1
Theileria equi voucher GZ-6 small subunit ribosomal RNA gene, partial sequence	Theileria equi	233	233	1	3e-57	87.14	1165	MZ327268.1
Theileria equi voucher TJ-50 small subunit ribosomal RNA gene, partial sequence	Theileria equi	233	233	1	3e-57	87.14	1170	MZ327266.1
Theileria equi voucher TJ-47 small subunit ribosomal RNA gene, partial sequence	Theileria equi	233	233	1	3e-57	87.14	1170	MZ327265.1
Theileria equi voucher XJ-104 small subunit ribosomal RNA gene, partial sequence	Theileria equi	233	233	1	3e-57	87.14	1171	MZ327092.1
Theileria equi voucher XJ-122 small subunit ribosomal RNA gene, partial sequence	Theileria equi	233	233	1	3e-57	87.14	1171	MZ327091.1
Theileria equi voucher XJ-129 small subunit ribosomal RNA gene, partial sequence	Theileria equi	233	233	1	3e-57	87.14	1171	MZ327089.1
Theileria equi voucher XJ-132 small subunit ribosomal RNA gene, partial sequence	Theileria equi	233	233	1	3e-57	87.14	1171	MZ327086.1
Theileria equi voucher 2L-11 small subunit ribosomal RNA gene, partial sequence	Theileria equi	233	233	1	3e-57	87.14	1171	MZ327083.1
Theileria equi voucher 2L-111 small subunit ribosomal RNA gene, partial sequence	Theileria equi	233	233	1	3e-57	87.14	1171	MZ327081.1
Theileria equi voucher 2L-13 small subunit ribosomal RNA gene, partial sequence	Theileria equi	233	233	1	3e-57	87.14	1171	MZ327080.1
Theileria equi voucher 2L-16 small subunit ribosomal RNA gene, partial sequence	Theileria equi	233	233	1	3e-57	87.14	1165	MZ327077.1
Theileria equi voucher 2L-21 small subunit ribosomal RNA gene, partial sequence	Theileria equi	233	233	1	3e-57	87.14	1171	MZ327076.1
Theileria equi voucher 3-1 small subunit ribosomal RNA gene, partial sequence	Theileria equi	233	233	1	3e-57	87.14	1171	MZ327074.1
Theileria equi voucher 10-1 small subunit ribosomal RNA gene, partial sequence	Theileria equi	233	233	1	3e-57	87.14	1168	MZ327073.1
Theileria equi voucher A-56 small subunit ribosomal RNA gene, partial sequence	Theileria equi	233	233	1	3e-57	87.14	1170	MZ327062.1
Theileria equi voucher DQ-23 small subunit ribosomal RNA gene, partial sequence	Theileria equi	233	233	1	3e-57	87.14	1172	MZ327051.1
Theileria equi voucher G-13 small subunit ribosomal RNA gene, partial sequence	Theileria equi	233	233	1	3e-57	87.14	1171	MZ327040.1
Theileria equi voucher G-29 small subunit ribosomal RNA gene, partial sequence	Theileria equi	233	233	1	3e-57	87.14	1171	MZ327032.1
Theileria equi voucher G-34 small subunit ribosomal RNA gene, partial sequence	Theileria equi	233	233	1	3e-57	87.14	1171	MZ327028.1
Theileria equi voucher G-36 small subunit ribosomal RNA gene, partial sequence	Theileria equi	233	233	1	3e-57	87.14	1171	MZ327027.1
Theileria equi voucher G-37 small subunit ribosomal RNA gene, partial sequence	Theileria equi	233	233	1	3e-57	87.14	1171	MZ327026.1
Theileria equi voucher G-40 small subunit ribosomal RNA gene, partial sequence	Theileria equi	233	233	1	3e-57	87.2	1171	MZ327025.1
Theileria equi voucher GK-12 small subunit ribosomal RNA gene, partial sequence	Theileria equi	233	233	1	3e-57	87.14	1171	MZ327021.1
Theileria equi voucher GK-23 small subunit ribosomal RNA gene, partial sequence	Theileria equi	233	233	1	3e-57	87.14	1171	MZ327017.1
Theileria equi voucher GS-7 small subunit ribosomal RNA gene, partial sequence	Theileria equi	233	233	1	3e-57	87.14	1170	MZ327009.1
Theileria equi voucher GS-21 small subunit ribosomal RNA gene, partial sequence	Theileria equi	233	233	1	3e-57	87.14	1170	MZ327007.1
Theileria equi voucher GS-5 small subunit ribosomal RNA gene, partial sequence	Theileria equi	233	233	1	3e-57	87.14	1171	MZ327006.1
Theileria equi voucher GZ-2 small subunit ribosomal RNA gene, partial sequence	Theileria equi	233	233	1	3e-57	87.14	1171	MZ327003.1
Theileria equi voucher JL-12 small subunit ribosomal RNA gene, partial sequence	Theileria equi	233	233	1	3e-57	87.14	1171	MZ326989.1
Theileria equi voucher K-2 small subunit ribosomal RNA gene, partial sequence	Theileria equi	233	233	1	3e-57	87.14	1171	MZ326988.1
Theileria equi voucher K-13 small subunit ribosomal RNA gene, partial sequence	Theileria equi	233	233	1	3e-57	87.14	1171	MZ326986.1
Theileria equi voucher LN-41 small subunit ribosomal RNA gene, partial sequence	Theileria equi	233	233	1	3e-57	87.14	1171	MZ326980.1
Theileria equi voucher LN-10 small subunit ribosomal RNA gene, partial sequence	Theileria equi	233	233	1	3e-57	87.14	1170	MZ326976.1
Theileria equi voucher LN-12 small subunit ribosomal RNA gene, partial sequence	Theileria equi	233	233	1	3e-57	87.14	1169	MZ326975.1
Theileria equi voucher LN-14 small subunit ribosomal RNA gene, partial sequence	Theileria equi	233	233	1	3e-57	87.14	1171	MZ326974.1
Theileria equi voucher LN-15 small subunit ribosomal RNA gene, partial sequence	Theileria equi	233	233	1	3e-57	87.14	1171	MZ326973.1
Theileria equi voucher N-6 small subunit ribosomal RNA gene, partial sequence	Theileria equi	233	233	1	3e-57	87.14	1171	MZ326965.1
Theileria equi voucher N-21 small subunit ribosomal RNA gene, partial sequence	Theileria equi	233	233	1	3e-57	87.14	1171	MZ326963.1
Theileria equi voucher N-23 small subunit ribosomal RNA gene, partial sequence	Theileria equi	233	233	1	3e-57	87.14	1171	MZ326962.1
Theileria equi voucher N-26 small subunit ribosomal RNA gene, partial sequence	Theileria equi	233	233	1	3e-57	87.14	1171	MZ326961.1
Theileria equi voucher N-28 small subunit ribosomal RNA gene, partial sequence	Theileria equi	233	233	1	3e-57	87.14	1171	MZ326960.1
Theileria equi voucher S-86 small subunit ribosomal RNA gene, partial sequence	Theileria equi	233	233	1	3e-57	87.14	1170	MZ326946.1
Theileria equi voucher S-93 small subunit ribosomal RNA gene, partial sequence	Theileria equi	233	233	1	3e-57	87.14	1164	MZ326940.1
Theileria equi voucher S-95 small subunit ribosomal RNA gene, partial sequence	Theileria equi	233	233	1	3e-57	87.14	1171	MZ326939.1
Theileria equi voucher S-98 small subunit ribosomal RNA gene, partial sequence	Theileria equi	233	233	1	3e-57	87.14	1171	MZ326938.1
Theileria equi voucher S-100 small subunit ribosomal RNA gene, partial sequence	Theileria equi	233	233	1	3e-57	87.14	1171	MZ326936.1
Theileria equi voucher SC-13 small subunit ribosomal RNA gene, partial sequence	Theileria equi	233	233	1	3e-57	87.14	1171	MZ326929.1
Theileria equi voucher SC-14 small subunit ribosomal RNA gene, partial sequence	Theileria equi	233	233	1	3e-57	87.14	1171	MZ326928.1
Theileria equi voucher SC-15 small subunit ribosomal RNA gene, partial sequence	Theileria equi	233	233	1	3e-57	87.14	1171	MZ326927.1
Theileria equi voucher SD-6 small subunit ribosomal RNA gene, partial sequence	Theileria equi	233	233	1	3e-57	87.14	1171	MZ326926.1
Theileria equi voucher SD-48 small subunit ribosomal RNA gene, partial sequence	Theileria equi	233	233	1	3e-57	87.14	1171	MZ326917.1
Theileria equi voucher SD-49 small subunit ribosomal RNA gene, partial sequence	Theileria equi	233	233	1	3e-57	87.14	1171	MZ326916.1
Theileria equi voucher TJ-51 small subunit ribosomal RNA gene, partial sequence	Theileria equi	233	233	1	3e-57	87.14	1171	MZ326892.1
Theileria equi voucher TJ-53 small subunit ribosomal RNA gene, partial sequence	Theileria equi	233	233	1	3e-57	87.14	1171	MZ326891.1
Theileria equi voucher TQ-4 small subunit ribosomal RNA gene, partial sequence	Theileria equi	233	233	1	3e-57	87.14	1170	MZ326886.1
Theileria equi voucher TQ-5 small subunit ribosomal RNA gene, partial sequence	Theileria equi	233	233	1	3e-57	87.14	1171	MZ326885.1
Theileria equi voucher W-51 small subunit ribosomal RNA gene, partial sequence	Theileria equi	233	233	1	3e-57	87.14	1171	MZ326877.1
Theileria equi voucher JL-11 small subunit ribosomal RNA gene, partial sequence	Theileria equi	233	233	1	3e-57	87.14	1171	MZ318530.1
Babesia equi gene for 18S ribosomal RNA, partial sequence, host: Equus caballus T95 (age 6, gelding)	Theileria equi	233	233	1	3e-57	87.14	911	AB733376.2
Babesia equi gene for 18S ribosomal RNA, partial sequence, host: Equus caballus U225 (age 10, mare)	Theileria equi	233	233	1	3e-57	87.14	911	AB733377.2
Babesia equi gene for 18S ribosomal RNA, partial sequence, host: Equus caballus T10 (age 7, gelding)	Theileria equi	233	233	1	3e-57	87.14	911	AB733378.2
Babesia equi gene for 18S ribosomal RNA, partial sequence, host: Equus caballus A128 (age 3, gelding)	Theileria equi	233	233	1	3e-57	87.14	911	AB733372.2
Babesia equi gene for 18S ribosomal RNA, partial sequence, host: Equus caballus A200 (age 8, mare)	Theileria equi	233	233	1	3e-57	87.14	911	AB733375.2
Theileria equi isolate NB175 clone 3 18S ribosomal RNA gene, partial sequence	Theileria equi	233	233	1	3e-57	87.14	249	GU361790.1
Theileria equi isolate NB175 clone 18 18S ribosomal RNA gene, partial sequence	Theileria equi	233	233	1	3e-57	87.14	250	GU361788.1
Theileria equi isolate NB175 clone 16 18S ribosomal RNA gene, partial sequence	Theileria equi	233	233	1	3e-57	87.14	250	GU361787.1
Theileria equi isolate NB314 clone 7 18S ribosomal RNA gene, partial sequence	Theileria equi	233	233	1	3e-57	87.14	250	GU361784.1
Babesia equi gene for 18S rRNA, partial sequence, isolate: Atbara8	Theileria equi	233	233	1	3e-57	87.14	1541	AB515310.1
Babesia equi isolate Bern-1 18S ribosomal RNA gene, partial sequence	Theileria equi	233	233	1	3e-57	87.14	442	AY648885.1
Theileria equi genotype B_RBEQ105 18S ribosomal RNA gene, partial sequence	Theileria equi	230	230	1	5e-56	86.73	1481	EU642509.1
Theileria equi strain Clade E isolate 19/00634 small subunit ribosomal RNA gene, partial sequence	Theileria equi	228	228	1	2e-55	86.67	208	MT563527.1
Babesia equi isolate Swiss-3 18S ribosomal RNA gene, partial sequence	Theileria equi	228	228	1	2e-55	86.67	1749	KM046920.1
Theileria equi voucher SD-53 small subunit ribosomal RNA gene, partial sequence	Theileria equi	228	228	1	2e-55	86.67	1170	MZ327271.1
Theileria equi voucher XJ-77 small subunit ribosomal RNA gene, partial sequence	Theileria equi	228	228	1	2e-55	86.67	1170	MZ327267.1
Theileria equi voucher TJ-13 small subunit ribosomal RNA gene, partial sequence	Theileria equi	228	228	1	2e-55	86.67	1170	MZ327263.1
Theileria equi voucher 2L-14 small subunit ribosomal RNA gene, partial sequence	Theileria equi	228	228	1	2e-55	86.67	1171	MZ327079.1
Theileria equi voucher 18-1 small subunit ribosomal RNA gene, partial sequence	Theileria equi	228	228	1	2e-55	86.67	1171	MZ327065.1
Theileria equi voucher GK-19 small subunit ribosomal RNA gene, partial sequence	Theileria equi	228	228	1	2e-55	86.67	1171	MZ327018.1
Theileria equi voucher GS-6 small subunit ribosomal RNA gene, partial sequence	Theileria equi	228	228	1	2e-55	86.67	1171	MZ327010.1
Theileria equi voucher LN-5 small subunit ribosomal RNA gene, partial sequence	Theileria equi	228	228	1	2e-55	86.67	1171	MZ326979.1
Theileria equi voucher S-81 small subunit ribosomal RNA gene, partial sequence	Theileria equi	228	228	1	2e-55	86.67	1171	MZ326947.1
Theileria equi voucher SC-12 small subunit ribosomal RNA gene, partial sequence	Theileria equi	228	228	1	2e-55	86.67	1171	MZ326930.1
Theileria equi voucher SD-40 small subunit ribosomal RNA gene, partial sequence	Theileria equi	228	228	1	2e-55	86.67	1171	MZ326919.1
Theileria equi voucher SD-50 small subunit ribosomal RNA gene, partial sequence	Theileria equi	228	228	1	2e-55	86.67	1171	MZ326915.1
Theileria equi voucher SD-58 small subunit ribosomal RNA gene, partial sequence	Theileria equi	228	228	1	2e-55	86.67	1171	MZ326912.1
Theileria equi voucher SD-59 small subunit ribosomal RNA gene, partial sequence	Theileria equi	228	228	1	2e-55	86.67	1171	MZ326911.1
Theileria equi voucher SD-62 small subunit ribosomal RNA gene, partial sequence	Theileria equi	228	228	1	2e-55	86.67	1171	MZ326910.1
Theileria equi voucher TJ-57 small subunit ribosomal RNA gene, partial sequence	Theileria equi	228	228	1	2e-55	86.67	1171	MZ326888.1
Theileria equi isolate NB175 clone 8 18S ribosomal RNA gene, partial sequence	Theileria equi	228	228	1	2e-55	86.67	250	GU361791.1
Theileria equi isolate NB175 clone 20 18S ribosomal RNA gene, partial sequence	Theileria equi	228	228	1	2e-55	86.73	250	GU361789.1
Theileria equi isolate NB175 clone 14 18S ribosomal RNA gene, partial sequence	Theileria equi	228	228	1	2e-55	86.67	250	GU361786.1
Theileria equi isolate NB175 clone 13 18S ribosomal RNA gene, partial sequence	Theileria equi	228	228	1	2e-55	86.67	250	GU361785.1
Theileria equi strain Clade E isolate 18/00786 small subunit ribosomal RNA gene, partial sequence	Theileria equi	224	224	1	2e-54	86.26	209	MT563490.1
Theileria equi strain Clade E isolate 18/00574 small subunit ribosomal RNA gene, partial sequence	Theileria equi	224	224	1	2e-54	86.32	210	MT563488.1
Theileria parva isolate PopUID.27 small subunit ribosomal RNA gene, partial sequence	Theileria parva	202	202	1	1e-47	0.8491	458	MK792993.1
